# Supplementary material for: Data on the number of passengers using buses in Abashiri city, Hokkaido, from 2013 to 2018
Source: Data Brief. 2019 Sep 13;26:104512. doi: 10.1016/j.dib.2019.104512 (PMC6811908; doi:10.1016/j.dib.2019.104512)
Supplement: Multimedia component 1 [file mmc1.xlsx]

## Sheet: From Bus Terminal(Mar,2013)
	Bus stop			7:40(AM)															7:40(AM)											Bus stop			8:30(AM)
				10 Mar (Sun)			11 Mar (Mon)			12 Mar (Tue)			13 Mar (Wed)			14 Mar (Thurs)			15 Mar (Fri)			16 Mar (Sat)			Total	Total							10 Mar (Sun)			11 Mar (Mon)			12 Mar (Tue)			13 Mar (Wed)			14 Mar (Thurs)			15 Mar (Fri)
				On	Off	Pass	On	Off	Pass	On	Off	Pass	On	Off	Pass	On	Off	Pass	On	Off	Pass	On	Off	Pass	On	Off	Pass						On	Off	Pass	On	Off	Pass	On	Off	Pass	On	Off	Pass	On	Off	Pass	On	Off
		Koyodoshokujutaku				0	4		4	4		4	4		4	7		7	7		7	1		1	27	0	27				Koyodoshokujutaku		1		1	2		2	5		5	4		4	3		3	4
		Koyodanchichuo		1		1	1		5	2		6	2		6	2		9	2		9			1	10	0	37				Koyodanchichuo				1	1		3			5			4			3
		Danchiapart				1			5			6			6			9			9			1	0	0	37				Danchiapart				1			3			5	1		5	1		4	1
		Chuoshogakko				1	3		8			6	2		8	1		10	2		11			1	8	0	45				Chuoshogakko				1	1		4	1		6	1		6	1		5
		Koyobyoinmae				1	4		12	3		9	3		11	3		13	2		13			1	15	0	60				Koyobyoinmae				1	4		8	5		11	6		12	6		11	6
		Koyoiriguchi				1		2	10	1	2	8		2	9		1	12		3	10			1	1	10	51				Koyoiriguchi				1		1	7			11			12			11
		Okhotskgodochosha			1	0	1	3	8		2	6	3	4	8	2	5	9	3	5	8			1	9	20	40				Okhotskgodochosha				1	1	1	7	2	4	9	1	3	10	2	3	10	3	2
		Koseibyoinmae				0	3		11	1		7			8	1		10	2		10			1	7	0	47				Koseibyoinmae				1		1	6			9			10			10
		Moyoroiriguchi				0			11			7			8			10			10			1	0	0	47				Moyoroiriguchi				1			6			9		1	9		1	9		1
		Busterminal				0			11		2	5	1		9			10	1		11			1	2	2	47				Busterminal		2		3			6			9			9			9
		Nishi2chome				0			11	1		6	1	1	9		1	9		1	10			1	2	3	46				Nishi2chome				3			6			9			9			9		3
		Higashi1chome				0		1	10			6			9			9		1	9			1	0	2	44				Higashi1chome				3			6		2	7		3	6		2	7
		Higashi3chome				0		1	9		1	5		1	8		1	8			9			1	0	4	40				Higashi3chome				3		1	5		1	6		2	4		2	5		2
		Higashi5chome				0			9			5			8		1	7			9			1	0	1	39				Higashi5chome				3		2	3		2	4		2	2		2	3		1
		Daimachi2chome				0			9			5			8			7			9			1	0	0	39				Daimachi2chome				3			3			4			2			3
		Nankomae				0		8	1		3	2		6	2		7	0		9	0		1	0	0	34	5				Nankomae			1	2			3			4			2			3
		Daimachi3chome				0			1			2			2			0			0			0	0	0	5				Daimachi3chome			1	1			3	2		6			2			3
		Katsuramachi3chome				0	1		2	1		3		1	1	1		1	1		1			0	4	1	8				Katsuramachi3chome				1		3	0		4	2		2	0		3	0	1	4
		Komabaminami1chome				0			2			3			1			1			1			0	0	0	8				Komabaminami1chome				1			0			2			0			0
		Sogoground				0			2			3			1			1			1			0	0	0	8				Sogoground				1			0			2			0			0
		Shiomi3chome				0			2			3			1			1			1			0	0	0	8				Shiomi3chome				1			0			2			0			0
		Shiomi2chome				0			2			3			1			1			1			0	0	0	8				Shiomi2chome				1			0			2			0			0
		Shiomi10cyome				0			2			3			1			1			1			0	0	0	8				Shiomi10cyome				1			0		1	1			0			0
		Shiomi11cyome				0			2			3			1			1			1			0	0	0	8				Shiomi11cyome				1			0			1	1		1			0
		Shiomi8cyome		1		1		1	1	1	1	3	1		2			1			1			0	3	2	9				Shiomi8cyome				1			0			1			1			0
		Shiomi7chome				1			1		1	2		1	1			1			1			0	0	2	7				Shiomi7chome		1		2			0			1			1			0
		Shiomidanchichuo				1		1	0		1	1			1		1	0		1	0			0	0	4	3				Shiomidanchichuo				2			0			1			1			0
		Shiomiminamidori				1			0			1			1			0			0			0			3				Shiomiminamidori				2			0			1			1			0
		Kogabyoin				1			0			1			1			0			0			0			3				Kogabyoin				2			0		1	0			1			0		1
		Shiomiminamidori				1			0			1			1			0			0			0			3				Shiomiminamidori				2			0			0			1			0
		Shiomi5cyome				1	1		1	1		2			1	1		1	1		1			0	4	0	7				Shiomi5cyome				2			0			0			1			0
		Asahigaokadanchi				1			1			2			1			1			1			0	0	0	7				Asahigaokadanchi			2	0			0			0		1	0			0
		Dai3chugakko				1			1			2			1			1			1			0	0	0	7				Dai3chugakko				0			0			0			0			0		1
		Dai2sugina				1			1			2			1			1			1			0	0	0	7				Dai2sugina				0			0			0			0			0
		Hagoromodanchiiriguchi				1			1			2			1			1			1			0	0	0	7				Hagoromodanchiiriguchi				0			0			0			0			0
		Gakuendorihigashi			1	0			1		1	1		1	0			1			1			0	0	3	4				Gakuendorihigashi				0			0			0			0			0
		Minamishogakkomae				0			1			1			0			1			1			0	0	0	4				Minamishogakkomae				0			0			0			0			0
		Midorigaokadai2danchi				0			1			1			0			1			1			0	0	0	4				Midorigaokadai2danchi				0			0			0			0			0
		Midorigaokadanchi				0			1			1			0			1			1			0	0	0	4				Midorigaokadanchi				0			0			0			0			0
		Familidanchi				0			1			1			0			1			1			0	0	0	4				Familidanchi				0			0			0			0			0
		Hagoromokoen				0		1	0		1	0			0		1	0		1	0			0	0	4	0				Hagoromokoen				0			0			0			0			0
		Total		2	2		18	18		15	15		17	17		18	18		21	21		1	1		92	92					Total		4	4		9	9		15	15		14	14		13	13		15	15
	Bus stop			4:05(PM)															4:05(PM)											Bus stop				5:05(PM)														0
				10 Mar (Sun)			11 Mar (Mon)			12 Mar (Tue)			13 Mar (Wed)			14 Mar (Thurs)			15 Mar (Fri)			16 Mar (Sat)			Total	Total							10 Mar (Sun)			11 Mar (Mon)			12 Mar (Tue)			13 Mar (Wed)			14 Mar (Thurs)			15 Mar (Fri)
				On	Off	Pass	On	Off	Pass	On	Off	Pass	On	Off	Pass	On	Off	Pass	On	Off	Pass	On	Off	Pass	On	Off	Pass						On	Off	Pass	On	Off	Pass	On	Off	Pass	On	Off	Pass	On	Off	Pass	On	Off
		Koyodoshokujutaku				0	14		14			0			0			0			0			0	14	0	14				Koyodoshokujutaku				0			0	1		1			0			0
		Koyodanchichuo		3		3			14			0	8		8	8		8	8		8	8		8	35	0	49				Koyodanchichuo				0	7		7			1	4		4	10		10	10
		Danchiapart				3			14			0			8			8			8			8	0	0	49				Danchiapart				0			7			1			4			10
		Chuoshogakko				3			14			0	2		10			8			8			8	2	0	51				Chuoshogakko				0			7			1			4			10	1
		Koyobyoinmae				3	2		16	1		1			10			8			8			8	3	0	54				Koyobyoinmae				0			7			1			4	3		13	1
		Koyoiriguchi			3	0		3	13			1	1	2	9		2	6	1	1	8		5	3	2	16	40				Koyoiriguchi				0			7			1			4		1	12		1
		Okhotskgodochosha				0			13			1			9			6		1	7			3	0	1	39				Okhotskgodochosha				0	1		8			1			4	1		13
		Koseibyoinmae				0		1	12	2		3	2		11			6			7			3	4	1	42				Koseibyoinmae				0	1		9	1		2	2		6	2		15	3
		Moyoroiriguchi				0			12	3		6	1		12	2		8	1		8			3	7	0	49				Moyoroiriguchi				0	2		11	2		4			6			15	2
		Busterminal				0			12			6	2	3	11	2	1	9	1		9	1	1	3	6	5	50				Busterminal				0	3	2	12	1	1	4	2	2	6	2	4	13	3	5
		Nishi2chome				0			12			6		2	9			9		2	7			3	0	4	46				Nishi2chome				0	1		13	1		5			6			13		1
		Higashi1chome				0			12	1		7			9			9			7			3	1	0	47				Higashi1chome				0			13			5			6			13
		Higashi3chome				0	3		15	6		13		1	8	1		10			7			3	10	1	56				Higashi3chome				0		1	12			5	2		8			13
		Higashi5chome				0			15			13			8			10			7			3	0	0	56				Higashi5chome				0	2		14	1		6	2		10	1		14
		Daimachi2chome				0	1	2	14		1	12			8			10			7			3	1	3	54				Daimachi2chome				0			14			6			10			14		1
		Nankomae				0			14	1		13	4		12		1	9			7			3	5	1	58				Nankomae				0	1		15	1		7			10	4		18	1	1
		Daimachi3chome				0			14			13	1		13			9			7			3	1	0	59				Daimachi3chome				0		2	13	1		8		1	9			18		1
		Katsuramachi3chome				0	2		16	3		16	1		14		2	7	1		8			3	7	2	64				Katsuramachi3chome				0	2	1	14			8	2		11	2		20	1	1
		Komabaminami1chome				0			16		1	15			14			7			8			3	0	1	63				Komabaminami1chome				0			14			8		1	10			20		1
		Sogoground				0		2	14		2	13		1	13		2	5			8			3	0	7	56				Sogoground				0		1	13			8		1	9		2	18		1
		Shiomi3chome				0		4	10		4	9			13		1	4		3	5			3	0	12	44				Shiomi3chome				0		1	12			8		3	6		1	17		1
		Shiomi2chome				0			10		1	8			13			4			5			3	0	1	43				Shiomi2chome				0			12			8			6		1	16		1
		Shiomi10cyome				0		1	9			8		1	12			4			5			3	0	2	41				Shiomi10cyome				0		1	11		1	7			6		3	13		1
		Shiomi11cyome				0		2	7		2	6		3	9		1	3		1	4		1	2	0	10	31				Shiomi11cyome				0		4	7		2	5	1	1	6		2	11		2
		Shiomi8cyome				0		2	5		1	5		2	7		2	1	1	2	3			2	1	9	23				Shiomi8cyome				0			7		1	4		2	4		3	8		2
		Shiomi7chome				0			5		1	4			7			1			3			2	0	1	22				Shiomi7chome				0		2	5			4		1	3		1	7
		Shiomidanchichuo				0		2	3		1	3		1	6		1	0			3		1	1	0	6	16				Shiomidanchichuo				0		2	3		1	3		1	2		3	4		1
		Shiomiminamidori				0			3			3			6			0			3			1		0	16				Shiomiminamidori				0			3			3			2			4
		Kogabyoin				0			3			3			6			0			3			1			16				Kogabyoin				0			3			3			2			4
		Shiomiminamidori				0			3			3			6			0			3			1			16				Shiomiminamidori				0			3			3			2			4
		Shiomi5cyome				0			3		2	1		1	5			0			3			1	0	3	13				Shiomi5cyome				0			3			3			2		1	3
		Asahigaokadanchi				0			3		1	0			5			0		1	2			1	0	2	11				Asahigaokadanchi				0		1	2			3		1	1		1	2
		Dai3chugakko				0			3			0			5			0			2			1	0	0	11				Dai3chugakko				0			2			3			1			2
		Dai2sugina				0		2	1			0			5			0			2			1	0	2	9				Dai2sugina				0			2			3			1			2		1
		Hagoromodanchiiriguchi				0			1			0		1	4			0		1	1			1	0	2	7				Hagoromodanchiiriguchi				0			2			3			1			2
		Gakuendorihigashi				0			1			0			4			0			1			1	0	0	7				Gakuendorihigashi				0			2			3			1			2
		Minamishogakkomae				0			1			0			4			0			1			1	0	0	7				Minamishogakkomae				0			2			3			1			2
		Midorigaokadai2danchi				0			1			0		1	3			0			1			1	0	1	6				Midorigaokadai2danchi				0			2			3			1		1	1
		Midorigaokadanchi				0		1	0			0			3			0			1			1	0	1	5				Midorigaokadanchi				0		1	1		1	2			1		1	0
		Familydanchi				0			0			0		3	0			0			1		1	0	0	4	1				Familidanchi				0			1		1	1			1			0
		Hagoromokoen				0			0			0			0			0		1	0			0	0	1	0				Hagoromokoen				0		1	0		1	0		1	0			0
		Total		3	3		22	22		17	17		22	22		13	13		13	13		9	9		99	99					Total		0	0		20	20		9	9		15	15		25	25		22	22
[truncated: 127 more columns]

## Sheet: From Station(Mar,2013)
	Bus stop			8:10(AM)															8:10(AM)
				10 Mar (Sun)			11 Mar (Mon)			12 Mar (Tue)			13 Mar (Wed)			14 Mar (Thurs)			15 Mar (Fri)			16 Mar (Sat)			Total	Total
				On	Off	Pass	On	Off	Pass	On	Off	Pass	On	Off	Pass	On	Off	Pass	On	Off	Pass	On	Off	Pass	On	Off	Pass
		Abashirieki				0	25		25	24		24	25		25	28		28	27		27			0	129	0	129
		Nshi7chome				0			25			24			25			28			27			0	0	0	129
		Okhotskgodochosha				0			25			24			25			28			27			0	0	0	129
		Koseibyoinmae				0			25			24			25			28			27			0	0	0	129
		Moyoroiriguchi				0			25			24			25			28			27			0	0	0	129
		Busterminal				0			25			24			25			28			27			0	0	0	129
		Nishi2chome				0			25			24			25			28			27			0	0	0	129
		Higashi1chome				0			25			24			25			28			27			0	0		129
		Higashi3chome				0			25			24			25			28			27			0	0		129
		Higashi5chome				0			25			24			25			28			27			0	0		129
		Daimachi2chome				0			25			24			25			28			27			0	0	0	129
		Nankomae				0		25	0		24	0		25	0		28	0		27	0			0	0	129	0
		Daimachi3chome				0			0			0			0			0			0			0	0	0	0
		Katsuramachi3chome				0			0			0			0			0			0			0	0	0	0
		Komabaminami1chome				0			0			0			0			0			0			0	0	0	0
		Sogoground				0			0			0			0			0			0			0	0	0	0
		Shiomi3chome				0			0			0			0			0			0			0	0	0	0
		Shiomi2chome				0			0			0			0			0			0			0	0	0	0
		Shiomi10chome				0			0			0			0			0			0			0	0	0	0
		Shiomi11chome				0			0			0			0			0			0			0	0	0	0
		Shiomi8chome				0			0			0			0			0			0			0	0	0	0
		Shiomi7chome				0			0			0			0			0			0			0	0	0	0
		Shiomidanchichuo				0			0			0			0			0			0			0	0	0	0
		Total		0	0		25	25		24	24		25	25		28	28		27	27		0	0		129	129

## Sheet: Schoo(Mar,2013)
	Bus stop			7:50(AM)															7:50(AM)
				10 Mar (Sun)			11 Mar (Mon)			12 Mar (Tue)			13 Mar (Wed)			14 Mar (Thurs)			15 Mar (Fri)			16 Mar (Sat)			Total	Total
				On	Off	Pass	On	Off	Pass	On	Off	Pass	On	Off	Pass	On	Off	Pass	On	Off	Pass	On	Off	Pass	On	Off	Pass
		Familydanchi
		Hagoromodanchi
		Midorigaokadanchi
		Midorigaokadaini2danchi
		Minamishogakko
		Gakuendorihigashi
		Hagoromodanchiiriguchi
		Daini2suginadanchi
		Dai3chugakko
		Asahigaokadanchi
		Shiomi5chome
		Kogabyoin
		Shiomidanchichuo													0			0						0	0	0	0
		Shiomi8chome													0			0						0	0	0	0
		Shiomi9chome													0			0						0	0	0	0
		Shiomi11chome													0			0						0	0	0	0
		Shiomi10chome													0			0						0	0	0	0
		Shiomi2chome													0			0						0	0	0	0
		Shiomi3chome													0			0						0	0	0	0
		Sogogroundmae													0			0						0	0	0	0
		Komabaminami1chome													0			0						0	0	0	0
		Katsuramachi3chome													0			0						0	0	0	0
		Daimachi3chome													0			0						0	0	0	0
		Nankomae													0			0						0	0	0	0
		Daimachi2chome													0			0						0	0	0	0
		Daimachi1chome													0			0						0	0	0	0
		Higashi5chome													0			0						0	0	0	0
		Higashi3chome													0			0						0	0	0	0
		Higashi1chome													0			0						0	0	0	0
		Nishi2chome													0			0						0	0	0	0
		Busterminal													0			0						0	0	0	0
		Moyoroiriguchi													0			0						0	0	0	0
		Koseibyoinmae													0			0						0	0	0	0
		Okhotskgodochosha													0			0						0	0	0	0
		Koyoiriguchi													0			0						0	0	0	0
		Koyobyoinmae													0			0						0	0	0	0
		Chuoshogakko													0			0						0	0	0	0
		Koyodadanchiminami													0			0						0	0	0	0
		Koyodanchichuo													0			0						0	0	0	0
		Koyodoshokujutaku													0			0						0	0	0	0
																								0
																								0
		Total											0	0								0	0		0	0

## Sheet: To Bus Terminal(Mar,2013)
	Bus stop			7:00(AM)																			7:00(AM)							Bus stop			7:10(AM)															7:10(AM)
				10 Mar (Sun)			11 Mar (Mon)			12 Mar (Tue)			13 Mar (Wed)			14 Mar (Thurs)			15 Mar (Fri)			16 Mar (Sat)			Total	Total							10 Mar (Sun)			11 Mar (Mon)			12 Mar (Tue)			13 Mar (Wed)			14 Mar (Thurs)			15 Mar (Fri)
				On	Off	Pass	On	Off	Pass	On	Off	Pass	On	Off	Pass	On	Off	Pass	On	Off	Pass	On	Off	Pass	On	Off	Pass						On	Off	Pass	On	Off	Pass	On	Off	Pass	On	Off	Pass	On	Off	Pass	On	Off
		Familydanchi				0			0			0			0			0			0			0	0	0	0				Familydannchi				0			0			0			0			0
		Hagoromodanchi				0			0			0			0			0			0			0	0	0	0				Hagoromodanchi				0			0			0			0			0	1
		Midorigaokadanchi				0			0			0			0			0			0			0	0	0	0				Midorigaokadanchi				0			0			0	1		1	1		1	1
		Midorigaokadaini2danchi				0			0			0			0			0			0			0	0	0	0				Midorigaokadaini2danchi				0			0			0			1			1
		Minamishogakko				0			0			0			0			0			0			0	0	0	0				Minamishogakko				0			0			0			1			1
		Gakuendorihigashi				0			0			0			0			0			0			0	0	0	0				Gakuendorihigashi				0	1		1	1		1	1		2			1
		Hagoromodanchiiriguchi				0			0			0			0			0			0			0	0	0	0				Hagoromodanchiiriguchi				0	1		2			1	1		3			1
		Daini2suginadanchi				0			0			0			0			0			0			0	0	0	0				Daini2suginadanchi				0	1		3			1	1		4	1		2	1
		Dai3chugakko				0			0			0			0			0			0			0	0	0	0				Dai3thugakko				0			3			1	1		5			2	1
		Asahigaokadanchi				0			0			0			0			0			0			0	0	0	0				Asahigaokadannchi				0			3			1			5			2
		Shiomi5chome				0			0			0			0			0			0			0	0	0	0				Shiomi5tyome				0			3			1			5			2
		Shiomiminamidori				0			0			0			0			0			0			0	0	0	0				Shiomiminamidori				0			3			1			5			2
		Kogabyoin				0			0			0			0			0			0			0	0	0	0				Kogabyoin				0			3			1			5			2
		Shiomiminamidori				0			0			0			0			0			0			0	0	0	0				Shiomiminamidori				0			3			1			5			2
		Shiomidanchichuo				0	3		3	2		2	3		3	3		3	1		1	4		4	16	0	16				Shiomidanchichuo				0	2		5	2		3			5			2
		Shiomi8chome		1		1			3			2			3	1		4			1			4	2	0	18				Shiomi8chome				0	2		7	2		5			5	1		3
		Siomi9chome				1			3			2			3			4			1			4	0	0	18				Siomi9chome				0			7			5			5			3
		Siomi11chome				1			3			2			3			4			1			4	0	0	18				Siomi11chome				0	1		8			5			5			3	1
		Siomi10chome				1	2		5	2		4	1		4	1		5	2		3	1		5	9	0	27				Siomi10chome				0	1		9	1		6	1		6	1		4	1
		Siomi2chome		1		2			5			4			4			5			3			5	1	0	28				Siomi2chome				0	1		10	1		7			6			4
		Siomi3chome				2	1		6	1		5	1		5			5	1		4			5	4	0	32				Siomi3tyome				0	3		13	2		9	2		8	1		5	2
		Sogoground				2			6			5	1		6	3		8	2		6			5	6	0	38				Sogoguround				0	1		14	1		10	1		9	1		6	1
		Komabaminami1chome				2			6	1		6			6			8			6			5	1	0	39				Komabaminami3chome				0			14			10			9			6
		Katsuramachi3chome				2		3	3	1	2	5		2	4		1	7	1	2	5		2	3	2	12	29				Katsuramachi3chome				0	1		15	1		11	1		10	1		7	2
		Daimachi3chome				2			3			5			4			7			5			3	0	0	29				Daimachi3chome				0	2		17	1		12	2		12	1		8	1
		Nankomae				2	1		4	1		6	2		6	1		8			5	1		4	6	0	35				Nankomae				0		1	16		2	10		1	11		2	6		1
		Daimachi2chome				2			4			6			6			8			5			4	0	0	35				Daimachi2chome				0			16			10			11			6
		Daimachi1chome				2			4			6			6			8	1		6			4	1	0	36				Daimachi1chome				0			16			10	1		12	1		7	1
		Higashi5chome				2			4			6			6			8	1		7			4	1	0	37				Higashi5chome				0			16			10	1		13			7		1
		Higashi3chome				2		1	3		1	5	1	1	6		1	7		1	6	1	1	4	2	6	33				Higashi3chome				0	1	1	16	1		11	1	1	13	1		8	1
		Higashi1chome				2			3			5		1	5			7			6			4	0	1	32				Higashi1chome				0	1		17			11			13			8	1
		Nishi2chome				2			3	2		7	2		7	2		9	2		8			4	8	0	40				Nshi2chome				0		1	16			11			13			8
		Busterminal			1	1	1		4	1		8			7			9			8		1	3	2	2	40				Busterminal				0		1	15			11			13	1		9		1
		Moyoroiriguchi			1	0			4		1	7		1	6			9			8			3	0	3	37				Moyoroiriguchi				0	1		16	1		12	1		14	1		10
		Koseibyoinmae				0		1	3		3	4		1	5		3	6		2	6		2	1	0	12	25				Koseibyoinmae				0		2	14		2	10			14			10
		Okhotskgodochosha				0			3	1		5	1	1	5			6			6			1	2	1	26				Okhotsitgodochosha				0	1		15			10		2	12			10
		Nishi7tyome				0			3			5			5			6			6			1	0	0	26				Nishi7tyome				0			15			10			12			10
		Abashirieki				0			3			5			5			6			6			1	0	0	26				Abashirieki				0			15			10			12			10
		Koyoiriguchi				0			3	1		6	2		7	1		7			6			1	4	0	30				Koyoiriguchi				0	8		23	7		17	8		20	6		16	8
		Koyobyoinmae				0		1	2		2	4		2	5		3	4		3	3		1	0	0	12	18				Koyobyoinmae				0		2	21		1	16		2	18		2	14		1
		Chuoshogakko				0			2			4			5			4			3			0	0	0	18				Chuoshogakko				0		1	20		1	15		1	17		1	13
		Koyodadanchiminami				0		2	0		3	1		4	1		3	1		1	2			0	0	13	5				Koyodadanchiminami				0		1	19			15			17			13		1
		Koyodanchichuo				0			0		1	0		1	0		1	0		2	0			0	0	5	0				Koyodanchichuo				0		19	0		15	0		17	0			13		18
		Koyodoshokujutaku				0			0			0			0			0			0			0	0	0	0				Koyodoshakujutaku				0			0			0			0		13	0
		Total		2	2		8	8		13	13		14	14		12	12		11	11		7	7		67	67					Total		0	0		29	29		21	21		24	24		18	18		23	23
	Bus stop			2:35(PM)															2:35(PM)											Bus stop			3:20(PM)															3:20(PM)
				10 Mar (Sun)			11 Mar (Mon)			12 Mar (Tue)			13 Mar (Wed)			14 Mar (Thurs)			15 Mar (Fri)			16 Mar (Sat)			Total	Total							10 Mar (Sun)			11 Mar (Mon)			12 Mar (Tue)			13 Mar (Wed)			14 Mar (Thurs)			15 Mar (Fri)
				On	Off	Pass	On	Off	Pass	On	Off	Pass	On	Off	Pass	On	Off	Pass	On	Off	Pass	On	Off	Pass	On	Off	Pass						On	Off	Pass	On	Off	Pass	On	Off	Pass	On	Off	Pass	On	Off	Pass	On	Off
		Familydannchi				0	1		1	2		2			0	1		1			0			0	4	0	4				Familydannchi				0			0			0			0			0
		Hagoromodanchi				0			1			2			0			1	1		1	1		1	2	0	6				Hagoromodanchi				0			0	1		1			0			0
		Midorigaokadanchi				0			1			2			0			1			1			1	0	0	6				Midorigaokadanchi				0			0			1			0			0
		Midorigaokadaini2danchi				0			1			2			0			1			1			1	0	0	6				Midorigaokadaini2danchi				0			0			1			0			0
		Minamishogakko				0			1			2			0			1			1			1	0	0	6				Minamishogakko				0			0			1			0			0
		Gakuendorihigashi				0			1			2			0			1			1			1	0	0	6				Gakuendorihigashi				0			0			1			0			0
		Hagoromodanchiiriguchi				0			1			2			0			1	1		2			1	1	0	7				Hagoromodanchiiriguchi				0			0			1			0			0
		Daini2suginadanchi				0	3		4			2			0			1			2			1	3	0	10				Daini2suginadanchi				0			0			1			0			0
		Dai3thugakko				0			4			2			0			1			2			1	0	0	10				Dai3thugakko				0			0			1			0			0
		Asahigaokadannchi				0			4			2			0			1			2			1	0	0	10				Asahigaokadannchi		1		1			0			1			0			0
		Shiomi5tyome				0		1	3		1	1			0		1	0		1	1			1	0	4	6				Shiomi5tyome				1			0			1			0			0
		Shiomiminamidori				0			3			1			0			0			1			1	0	0	6				Shiomiminamidori				1			0			1			0			0
		Kogabyoin				0			3			1			0			0			1			1	0	0	6				Kogabyoin				1			0			1			0			0
		Shiomiminamidori				0			3			1			0			0			1			1	0	0	6				Shiomiminamidori				1			0			1			0			0
		Shiomidanchichuo				0			3			1			0			0	2		3			1	2	0	8				Shiomidanchichuo				1			0			1	1		1	1		1
		Shiomi8chome				0			3			1	1		1	1		1			3			1	2	0	10				Shiomi8chome				1			0			1			1			1
		Siomi9chome				0			3		1	0	1		2			1			3			1	1	1	10				Siomi9chome				1			0			1			1			1
		Siomi11chome				0			3			0		1	1			1			3			1	0	1	9				Siomi11chome				1			0	1		2			1			1
		Siomi10chome				0			3			0			1			1	1		4	1		2	2	0	11				Siomi10chome				1			0			2			1			1
		Siomi2chome				0			3			0			1			1			4			2	0	0	11				Siomi2chome				1			0			2	1		2			1
		Siomi3tyome				0			3			0	1		2			1			4			2	1	0	12				Siomi3tyome				1			0			2			2			1
		Sogoguround				0	1	3	1			0			2			1			4			2	1	3	10				Sogoguround				1			0			2			2			1
		Komabaminami3chome				0			1			0			2			1			4			2	0	0	10				Komabaminami3chome				1			0		1	1			2			1
		Katsuramachi3chome				0	1		2			0			2			1	1		5			2	2	0	12				Katsuramachi3chome		1		2			0			1			2			1
		Daimachi3chome				0			2			0			2			1			5			2	0	0	12				Daimachi3chome				2			0			1			2			1	2
		Nankomae				0			2			0			2			1			5			2	0	0	12				Nankomae				2	1		1	27		28			2	24		25	25
		Daimachi2chome				0			2			0	1		3			1			5			2	1	0	13				Daimachi2chome				2			1	1		29	1		3			25
		Daimachi1chome				0			2			0			3			1			5			2	0	0	13				Daimachi1chome				2	1		2	1		30	1		4	1		26	1
		Higashi5chome				0		1	1			0			3		1	0			5			2	0	2	11				Higashi5chome				2			2			30			4			26
		Higashi3chome				0		1	0			0		1	2			0	1	1	5			2	1	3	9				Higashi3chome				2		1	1		1	29		1	3		2	24		1
		Higashi1chome				0			0			0			2			0		1	4			2	0	1	8				Higashi1chome				2			1		1	28			3			24
		Nshi2chome				0			0			0			2			0		1	3			2	0	1	7				Nshi2chome				2			1			28		2	1			24
		Busterminal				0	1		1	1		1			2			0		1	2	2		4	4	1	10				Busterminal		1	1	2	1		2	1	2	27			1	2	1	25	1	3
		Moyoroiriguchi				0			1			1			2			0			2			4	0	0	10				Moyoroiriguchi				2			2		1	26			1		1	24		1
		Koseibyoinmae				0			1			1			2			0	1	1	2			4	1	1	10				Koseibyoinmae			1	1			2	1	3	24			1		1	23		1
		Okhotsitgodochosha				0			1	1		2			2			0		1	1	1		5	2	1	11				Okhotsitgodochosha				1			2		19	5			1		17	6	1	17
		Nishi7tyome				0			1			2			2			0			1			5	0	0	11				Nishi7tyome				1			2			5			1			6
		Abashirieki				0			1			2			2			0			1			5	0	0	11				Abashirieki				1			2			5			1			6
		Koyoiriguchi				0			1			2		1	1			0			1		1	4	0	2	9				Koyoiriguchi				1		1	1	1		6			1		2	4	1
		Koyobyoinmae				0			1			2			1			0			1			4	0	0	9				Koyobyoinmae				1			1		3	3		1	0		2	2		2
		Chuoshogakko				0			1		1	1		1	0			0			1		1	3	0	3	6				Chuoshogakko				1		1	0		2	1			0		1	1		4
		Koyodadanchiminami				0			1			1			0			0		1	0		1	2	0	2	4				Koyodadanchiminami				1			0			1			0		1	0		1
		Koyodanchichuo				0		1	0		1	0			0			0			0		1	1	0	3	1				Koyodanchichuo			1	0			0		1	0			0			0
		Koyodoshakujutaku				0			0			0			0			0			0		1	0	0	1	0				Koyodoshakujutaku				0			0			0			0			0		1
		Total		0	0		7	7		4	4		4	4		2	2		8	8		5	5		30	30					合 計		3	3		3	3		34	34		4	4		28	28		31	31
[truncated: 127 more columns]

## Sheet: To Station(Mar,2013)
	Bus stop			7:44(AM)															7:44(AM)
				10 Mar (Sun)			11 Mar (Mon)			12 Mar (Tue)			13 Mar (Wed)			14 Mar (Thurs)			15 Mar (Fri)			16 Mar (Sat)			Total	Total
				On	Off	Pass	On	Off	Pass	On	Off	Pass	On	Off	Pass	On	Off	Pass	On	Off	Pass	On	Off	Pass	On	Off	Pass
		Shiomiminamidori				0			0			0			0			0			0			0	0	0	0
		Shiomidanchichuo				0	1		1			0	1		1	1		1	1		1			0	4	0	4
		Shiomi8chome				0			1			0	1		2	1		2	1		2			0	3	0	7
		Shiomi9chome				0			1			0			2			2			2			0	0	0	7
		Shiomi11chome				0	2		3	1		1	1		3	2		4	1		3			0	7	0	14
		Shiomi10chome				0	1		4	1		2	1		4	1		5			3			0	4	0	18
		Shiomi2chome				0			4			2			4			5			3			0	0	0	18
		Shiomi3chome				0			4			2			4			5			3			0	0	0	18
		Shiomi6chome				0			4			2			4			5			3			0	0		18
		Shiomi4chome				0	2		6	3		5	3		7	2		7			3			0	10		28
		Komabaminami3chome				0	1		7	1		6	1		8	1		8	1		4			0	5		33
		komaba3chome				0			7	1		7			8			8			4			0	1	0	34
		Komaba1chome				0			7			7			8			8	1		5			0	1	0	35
		Katsuramati3chome				0			7			7			8	1		9			5			0	1	0	36
		Daimachi3chome				0	1		8	2		9	4		12	3		12	1		6			0	11	0	47
		Nankomae				0		4	4		3	6		5	7		5	7		3	3			0	0	20	27
		Daimachi2chome				0			4			6			7			7			3			0	0	0	27
		Daimachi1chome				0			4			6			7			7			3			0	0	0	27
		Higashi5chome				0			4		1	5		1	6	1	1	7		1	2			0	1	4	24
		Higashi3chome				0	1	2	3		1	4		1	5		1	6			2			0	1	5	20
		Higashi1chome				0			3		1	3		1	4	1	1	6			2			0	1	3	18
		Nishi2chome				0		1	2		2	1		1	3		2	4			2			0	0	6	12
		Bus terminal				0			2			1			3			4			2			0	0	0	12
		Moyoroiriguchi				0			2			1		2	1		1	3		1	1			0	0	4	8
		Kouseibyoinmae				0		1	1		1	0		1	0		1	2		1	0			0	0	5	3
		Okhotskgodochosha				0			1			0			0		1	1			0			0	0	1	2
		Nishi7chome				0			1			0			0			1			0			0	0	0	2
		Abashirieki				0		1	0			0			0		1	0			0			0	0	2	0
		Total		0	0		9	9		9	9		12	12		14	14		6	6		0	0		50	50

## Sheet: From Bus Terminal (Jun,2013)
	Bus stop					7:40 (AM)																								Bus stop									8:30(PM)
				21 Jun (Fri)			22 Jun (Sat)			23 Jun (Sun)			24 Jun (Mon)			25 Jun (Tue)			26 Jun (Wed)			27 Jun (Thu)			Total								21 Jun (Fri)			22 Jun (Sat)			23 Jun (Sun)			24 Jun (Mon)			25 Jun (Tue)			26 Jun (Wed)
				On	Off	Pass	On	Off	Pass	On	Off	Pass	On	Off	Pass	On	Off	Pass	On	Off	Pass	On	Off	Pass	On	Off	Pass						On	Off	Pass	On	Off	Pass	On	Off	Pass	On	Off	Pass	On	Off	Pass	On	Off
		Koyodoshokujutaku		3		3			0			0	1		1	2		2	5		5	4		4	15	0	15				Koyodoshokujutaku		8		8	1		1	1		1	5		5	7		7	7
		Koyodanchichuo				3	1		1	1		1			1			2			5			4	2	0	17				Koyodanchichuo				8			1			1			5			7	1
		Danchiapart		1		4	1		2			1	1		2	1		3	1		6	1		5	6	0	23				Danchiapart		1		9			1			1			5			7	1
		Chuoshogakko		1		5			2	1		2			2	1		4	2		8	1		6	6	0	29				Chuoshogakko		1		10	2		3			1			5			7
		Koyobyoinmae		1		6			2	3		5	1		3	2		6	4		12	2		8	13	0	42				Koyobyoinmae		4		14	1		4			1	5		10	5		12	6
		Koyoiriguchi			2	4			2			5	1	2	2	1	1	6	1	3	10	1	2	7	4	10	36				Koyoiriguchi				14			4		1	0			10			12
		Okhotskgodochosha		3	1	6		1	1	2	1	6			2	1		7	2	2	10	2	2	7	10	7	39				Okhotskgodochosha			7	7	1		5			0	1	5	6	2	6	8		6
		Koseibyoinmae		2		8			1	1		7	1		3			7	1		11	3		10	8	0	47				Koseibyoinmae			1	6		1	4			0			6	2		10
		Moyoroiriguchi			2	6		1	0			7		1	2		1	6		1	10		1	9	0	7	40				Moyoroiriguchi				6			4			0			6			10
		Busterminal		1		7			0			7			2			6	1		11			9	2	0	42				Busterminal				6			4	1		1			6	1	1	10		2
		Nishi2chome				7			0			7		1	1			6	1		12			9	1	1	42				Nishi2chome				6			4			1			6			10
		Higashi1chome				7			0			7			1			6			12			9	0	0	42				Higashi1chome			2	4		2	2			1			6		2	8		2
		Higashi3chome				7			0			7			1	1		7			12			9	1	0	43				Higashi3chome			2	2			2			1		1	5		1	7		1
		Higashi5chome				7			0			7			1			7		1	11			9	0	1	42				Higashi5chome				2			2			1			5			7
		Daimachi2chome				7			0			7			1			7			11			9	0	0	42				Daimachi2chome				2			2			1			5			7
		Nankomae			7	0			0		7	0			1		5	2		8	3		9	0	0	36	6				Nankomae				2		1	1			1			5			7
		Daimachi3chome				0			0			0			1			2			3			0	0	0	6				Daimachi3chome				2			1			1	1		6	1		8
		Katsuramachi				0			0			0			1			2		1	2			0	0	1	5				Katsuramachi			2	0			1			1		4	2		5	3		4
		Komabaminami1chome				0			0			0			1			2			2			0	0	0	5				Komabaminami1chome				0			1			1			2			3
		Sogoground				0			0			0			1			2	1		3	1		1	2	0	7				Sogoground				0		1	0			1			2			3
		Shiomi3chome				0			0			0			1			2			3			1	0	0	7				Shiomi3chome				0			0			1			2	1		4
		Shiomi2chome				0			0			0			1			2			3			1	0	0	7				Shiomi2chome				0	1		1			1			2			4
		Shiomi10chome				0			0			0			1			2			3			1	0	0	7				Shiomi10chome				0			1			1		1	1		1	3
		Shiomi11chome				0			0			0			1			2			3			1	0	0	7				Shiomi11chome				0			1			1			1			3
		Shiomi8chome		1		1			0	1		1		1	0		1	1	1	1	3	1	1	1	4	4	7				Shiomi8chome				0			1		1	0	1		2			3
		Shiomi7chome				1	1		1			1			0			1			3			1	1	0	8				Shiomi7chome				0			1			0			2			3
		Shiomidanchichuo				1			1			1			0			1		1	2			1	0	1	7				Shiomidanchichuo				0			1			0			2			3
		Shiomiminamidori				1			1			1			0			1			2			1			7				Shiomiminamidori				0			1			0			2			3
		Kogabyoin				1			1			1			0			1			2			1			7				Kogabyoin				0			1			0		1	1		1	2
		Shiomiminamidori				1			1			1			0			1			2			1			7				Shiomiminamidori				0			1			0			1			2
		Shiomi5chome				1			1			1			0			1			2			1	0	0	7				Shiomi5chome				0			1			0			1			2
		Asahigaokadanchi				1			1			1			0			1			2			1	0	0	7				Asahigaokadanchi				0		1	0			0			1			2
		Dai3chugakko				1			1			1			0			1			2			1	0	0	7				Dai3chugakko				0			0			0			1			2
		Dai2sugina				1			1			1			0			1			2			1	0	0	7				Dai2sugina				0			0			0			1			2
		Hagoromodanchiiriguchi				1			1			1			0			1			2			1	0	0	7				Hagoromodanchiiriguchi				0			0			0		1	0		1	1
		Gakuendorihigashi			1	0		1	0		1	0			0			1		1	1		1	0	0	5	2				Gakuendorihigashi				0			0			0			0			1
		Minamishogakkomae				0			0			0			0			1			1			0	0	0	2				Minamishogakkomae				0			0			0			0			1
		Midorigaokadai2danchi				0			0			0			0			1			1			0	0	0	2				Midorigaokadai2danchi				0			0			0			0			1
		Midorigaokadanchi				0			0			0			0			1			1			0	0	0	2				Midorigaokadanchi				0			0			0			0			1
		Familydanchi				0			0			0			0			1			1			0	0	0	2				Familydanchi				0			0			0			0			1
		Hagoromokoen				0			0			0			0		1	0		1	0			0	0	2	0				Hagoromokoen				0			0			0			0		1	0
		Total		13	13		3	3		9	9		5	5		9	9		20	20		16	16		75	75					Total		14	14		6	6		2	2		13	13		19	19		15	15
	Bus stop									4:05(PM)																				Bus stop			5:05(PM)															5:05(PM)
				21 Jun (Fri)			22 Jun (Sat)			23 Jun (Sun)			24 Jun (Mon)			25 Jun (Tue)			26 Jun (Wed)			27 Jun (Thu)			Total								21 Jun (Fri)			22 Jun (Sat)			23 Jun (Sun)			24 Jun (Mon)			25 Jun (Tue)			26 Jun (Wed)
				On	Off	Pass	On	Off	Pass	On	Off	Pass	On	Off	Pass	On	Off	Pass	On	Off	Pass	On	Off	Pass	On	Off	Pass						On	Off	Pass	On	Off	Pass	On	Off	Pass	On	Off	Pass	On	Off	Pass	On	Off
		Koyodoshokujutaku		1		1			0			0			0			0			0			0	1	0	1				Koyodoshokujutaku				0			0			0			0	1		1	1
		Koyodanchichuo		19		20	4		4			0	24		24	8		8	4		4	3		3	62	0	63				Koyodanchichuo		10		10	5		5	3		3	18		18	7		8	21
		Danchiapart				20			4			0			24			8			4			3	0	0	63				Danchiapart				10			5			3	1		19			8
		Chuoshogakko				20	1		5			0	3		27			8			4			3	4	0	67				Chuoshogakko				10			5			3			19			8
		Koyobyoinmae		1		21			5	1		1	1		28	1		9	1		5	1		4	6	0	73				Koyobyoinmae				10			5			3			19			8
		Koyoiriguchi			2	19	1		6			1			28	1		10	1		6	1		5	4	2	75				Koyoiriguchi				10			5			3		2	17	1		9		2
		Okhotskgodochosha				19	2		8		1	0			28			10			6			5	2	1	76				Okhotskgodochosha				10			5			3			17			9
		Koseibyoinmae				19			8			0			28	1		11			6			5	1	0	77				Koseibyoinmae		3		13	3		8	1		4	1		18	1		10	3	1
		Moyoroiriguchi		1		20	1		9			0	2		30	1		12			6			5	5	0	82				Moyoroiriguchi				13			8			4	2		20			10	1
		Busterminal			6	14	2	1	10	1		1		10	20		6	6		1	5		1	4	3	25	60				Busterminal			2	11	1	4	5			4			20	2	4	8	2	3
		Nishi2chome			1	13			10			1			20			6	1		6			4	1	1	60				Nishi2chome				11			5			4	2	1	21			8		1
		Higashi1chome		1		14			10			1	2		22			6			6	2		6	5	0	65				Higashi1chome			1	10			5			4			21			8
		Higashi3chome		1		15	4	4	10	1		2		1	21	1		7	1		7	1		7	9	5	69				Higashi3chome		2		12			5			4	1		22	1		9	1
		Higashi5chome		1	1	15			10			2	1		22	1		8	1		8	1		8	5	1	73				Higashi5chome				12			5			4			22			9
		Daimachi2chome				15			10			2		1	21			8			8			8	0	1	72				Daimachi2chome				12			5			4			22			9
		Nankomae		2	1	16			10	3		5	2		23		1	7	1	1	8		1	7	8	4	76				Nankomae				12			5			4	1		23			9
		Daimachi3chome			1	15		1	9			5		1	22			7			8			7	0	3	73				Daimachi3chome			1	11			5		1	3			23		1	8		3
		Katsuramachi			1	14		1	8			5		7	15			7		3	5	1		8	1	12	62				Katsuramachi			2	9		1	4			3			23			8
		Komabaminami1chome			1	13			8		1	4			15			7			5		1	7	0	3	59				Komabaminami1chome				9			4			3		1	22		1	7
		Sogoground			3	10			8			4		5	10		2	5		2	3		2	5	0	14	45				Sogoground			1	8		1	3			3		4	18			7		2
		Shiomi3chome				10			8		2	2		2	8			5			3			5	0	4	41				Shiomi3chome			1	7			3			3		1	17		1	6		1
		Shiomi2chome				10			8			2			8		1	4			3			5	0	1	40				Shiomi2chome			1	6			3			3			17		1	5		1
		Shiomi10chome			1	9		4	4			2			8			4			3		1	4	0	6	34				Shiomi10chome			1	5		1	2			3		1	16			5
		Shiomi11chome				9			4			2		1	7			4		1	2			4	0	2	32				Shiomi11chome				5		1	1			3		3	13		1	4	1	2
		Shiomi8chome				9		1	3			2		2	5		1	3			2			4	0	4	28				Shiomi8chome			2	3			1			3		4	9		2	2	1	10
		Shiomi7chome			1	8			3			2			5			3			2			4	0	1	27				Shiomi7chome				3			1			3			9			2
		Shiomidanchichuo			1	7			3			2		3	2		2	1		1	1		2	2	0	9	18				Shiomidanchichuo				3			1			3		3	6			2
		Shiomiminamidori				7			3			2			2			1			1			2		0	18				Shiomiminamidori				3			1			3			6			2
		Kogabyoin				7			3			2			2			1			1			2		0	18				Kogabyoin				3			1			3			6			2
		Shiomiminamidori				7			3			2			2			1			1			2			18				Shiomiminamidori				3			1			3			6			2
		Shiomi5chome			2	5			3			2		1	1			1			1		1	1	0	4	14				Shiomi5chome				3			1			3		1	5			2
		Asahigaokadanchi			3	2			3			2			1		1	0			1			1	0	4	10				Asahigaokadanchi				3			1			3			5			2		2
		Dai3chugakko				2			3			2			1			0			1			1	0	0	10				Dai3chugakko				3			1			3			5			2		1
		Dai2sugina				2		2	1			2			1			0			1			1	0	2	8				Dai2sugina				3			1		1	2			5			2		1
		Hagoromodanchiiriguchi				2			1			2			1			0			1			1	0	0	8				Hagoromodanchiiriguchi				3			1			2			5			2
		Gakuendorihigashi				2			1			2			1			0			1			1	0	0	8				Gakuendorihigashi				3			1			2			5			2
		Minamishogakkomae				2			1			2			1			0			1			1	0	0	8				Minamishogakkomae				3			1			2			5			2
		Midorigaokadai2danchi			1	1			1		2	0			1			0		1	0			1	0	4	4				Midorigaokadai2danchi				3			1			2			5		1	1
		Midorigaokadanchi			1	0			1			0			1			0			0			1	0	1	3				Midorigaokadanchi				3			1			2		1	4		1	0
		Familydanchi				0		1	0			0		1	0			0			0		1	0	0	3	0				Familydanchi				3			1		1	1		2	2			0
		Hagoromokoen				0			0			0			0			0			0			0	0	0	0				Hagoromokoen			3	0		1	0		1	0		2	0			0		1
		Total		27	27		15	15		6	6		35	35		14	14		10	10		10	10		117	117					Total		15	15		9	9		4	4		26	26		13	13		31	31
[truncated: 127 more columns]

## Sheet: From Station (Jun,2013)
	Bus stop			8:10(AM)															8:10(AM)
				21 Jun (Fri)			22 Jun (Sat)			23 Jun (Sun)			24 Jun (Mon)			25 Jun (Tue)			26 Jun (Wed)			27 Jun (Thu)			Total
				On	Off	Pass	On	Off	Pass	On	Off	Pass	On	Off	Pass	On	Off	Pass	On	Off	Pass	On	Off	Pass	On	Off	Pass
		Abashirieki		32		32			0			0			0	38		38	38		38	41		41	149	0	149
		Nishi7chome				32			0			0			0			38			38			41	0	0	149
		Okhotskgodochosha				32			0			0			0			38			38			41	0	0	149
		Koseibyoinmae				32			0			0			0			38			38			41	0	0	149
		Moyoroiriguchi				32			0			0			0			38			38			41	0	0	149
		Busterminal				32			0			0			0			38			38			41	0	0	149
		Nishi2chome				32			0			0			0			38			38			41	0	0	149
		Higashi1chome				32			0			0			0			38			38			41	0		149
		Higashi3chome				32			0			0			0			38			38			41	0		149
		Higashi5chome				32			0			0			0			38			38			41	0		149
		Daimachi2chome				32			0			0			0			38			38			41	0	0	149
		Nankomae			32	0			0			0			0		38	0		38	0		41	0	0	149	0
		Daimachi3chome				0			0			0			0			0			0			0	0	0	0
		Katsuramachi3chome				0			0			0			0			0			0			0	0	0	0
		Komabaminami1chome				0			0			0			0			0			0			0	0	0	0
		Sogoground				0			0			0			0			0			0			0	0	0	0
		Shiomi3chome				0			0			0			0			0			0			0	0	0	0
		Shiomi2chome				0			0			0			0			0			0			0	0	0	0
		Shiomi10chome				0			0			0			0			0			0			0	0	0	0
		Shiomi11chome				0			0			0			0			0			0			0	0	0	0
		Shiomi8chome				0			0			0			0			0			0			0	0	0	0
		Shiomi7chome				0			0			0			0			0			0			0	0	0	0
		Shiomidanchichuo				0			0			0			0			0			0			0	0	0	0
		Total		32	32		0	0		0	0		0	0		38	38		38	38		41	41		149	149
																																	5:05(PM)
										4:05(PM)																							21 Jun (Fri)															5:05(PM)
				21 Jun (Fri)

## Sheet: School (Jun,2013)
	Bus stop			7:50(AM)															7:50(AM)
				21 Jun (Fri)			22 Jun (Sat)			23 Jun (Sun)			24 Jun (Mon)			25 Jun (Tue)			26 Jun (Wed)			27 Jun (Thu)			Total
				On	Off	Pass	On	Off	Pass	On	Off	Pass	On	Off	Pass	On	Off	Pass	On	Off	Pass	On	Off	Pass	On	Off	Pass
		Familydanchi
		Hagoromokoen
		Midorigaokadanchi
		Midorigaokadaini2danchi
		Minamishogakko
		Gakuendorihigashi
		Hagoromodanchiiriguchi
		Daini2suginadanchi
		Dai3chugakko
		Asahigaokadanchi
		Shiomi5chome
		Kogabyoin
		Shiomidanchichuo		3		3							4		4	4		4	3		3	4		4	18	0	18
		Shiomi8chome		3		6							4		8	5		9	8		11	4		8	24	0	42
		Shiomi9chome				6									8			9			11			8	0	0	42
		Shiomi11chome		3		9							3		11	1		10	4		15	3		11	14	0	56
		Shiomi10chome		4		13							2		13	3		13	2		17	2		13	13	0	69
		Shiomi2chome		1		14							1		14	1		14	1		18	1		14	5	0	74
		Shiomi3chome				14							2		16	2		16	2		20	3		17	9	0	83
		Sogogroundmae		1		15							2		18	4		20	2		22	2		19	11	0	94
		Komabaminami1chome				15							2		20	2		22	4		26			19	8	0	102
		Katsuramachi3chome				15									20			22			26			19	0	0	102
		Daimachi3chome		2		17							5		25	4		26	3		29	4		23	18	0	120
		Nankomae				17									25			26			29			23	0	0	120
		Daimachi2chome				17							1		26	1		27			29			23	2	0	122
		Daimachi1chome				17									26	1		28			29			23	1	0	123
		Higashi5chome				17							1		27	1		29			29			23	2	0	125
		Higashi3chome		2		19							1		28	1		30			29			23	4	0	129
		Higashi1chome		1		20									28			30			29			23	1	0	130
		Nishi2chome		2		22							2		30			30			29	1		24	5	0	135
		Busterminal		6		28							3		33	2		32	5		34	3		27	19	0	154
		Moyoroiriguchi				28									33			32			34			27	0	0	154
		Koseibyoinmae				28									33			32			34			27	0	0	154
		Okhotskgodochosha				28									33			32			34			27	0	0	154
		Koyoiriguchi		7		35							6		39	10		42	5		39	16		43	44	0	198
		Koyobyoinmae				35									39			42			39			43	0	0	198
		Chuoshogakko				35									39			42			39			43	0	0	198
		Koyodanchiminami				35									39			42			39			43	0	0	198
		Koyodanchichuo			35	0								39	0		42	0		39	0		43	0	0	198	0
		Koyodoshokujutaku				0									0			0			0			0	0	0	0
																					0			0
																					0			0
		Total		35	35								39	39		42	42		39	39		43	43		198	198
																																					5:40(PM)

## Sheet: To Bus terminal (Jun,2013)
	Bus stop			7:00(AM)															7:00(AM)											Bus Stop			7:10(AM)															7:10(AM)
				21 Jun (Fri)			22 Jun (Sat)			23 Jun (Sun)			24 Jun (Mon)			25 Jun (Tue)			26 Jun (Wed)			27 Jun (Thu)			Total								21 Jun (Fri)			22 Jun (Sat)			23 Jun (Sun)			24 Jun (Mon)			25 Jun (Tue)			26 Jun (Wed)
				On	Off	Pass	On	Off	Pass	On	Off	Pass	On	Off	Pass	On	Off	Pass	On	Off	Pass	On	Off	Pass	On	Off	Pass						On	Off	Pass	On	Off	Pass	On	Off	Pass	On	Off	Pass	On	Off	Pass	On	Off
		Familydannchi				0			0			0			0			0			0			0	0	0	0				Familydannchi				0			0			0			0	2		2	1
		Hagoromodanchi				0			0			0			0			0			0			0	0	0	0				Hagoromodanchi				0			0			0			0			2
		Midorigaokadanchi				0			0			0			0			0			0			0	0	0	0				Midorigaokadanchi		1		1			0			0	1		1	2		4	1
		Midorigaokadaini2danchi				0			0			0			0			0			0			0	0	0	0				Midorigaokadaini2danchi				1			0			0			1			4
		Minamishogakko				0			0			0			0			0			0			0	0	0	0				Minamishogakko				1			0			0			1			4
		Gakuendorihigashi				0			0			0			0			0			0			0	0	0	0				Gakuendorihigashi		1		2			0			0			1	1		5	1
		Hagoromodanchiiriguchi				0			0			0			0			0			0			0	0	0	0				Hagoromodanchiiriguchi				2			0			0			1			5
		Daini2suginadanchi				0			0			0			0			0			0			0	0	0	0				Daini2suginadanchi		4		6			0			0	3		4	3		8	2
		Dai3thugakko				0			0			0			0			0			0			0	0	0	0				Dai3thugakko				6			0			0			4			8
		Asahigaokadannchi				0			0			0			0			0			0			0	0	0	0				Asahigaokadannchi		1		7			0			0	1		5	1		9	1
		Shiomi5tyome				0			0			0			0			0			0			0	0	0	0				Shiomi5tyome		3		10			0			0	2		7	2		11	2
		Shiomiminamidori				0			0			0			0			0			0			0	0	0	0				Shiomiminamidori				10			0			0			7			11
		Kogabyoin				0			0			0			0			0			0			0	0	0	0				Kogabyoin				10			0			0			7			11
		Shiomiminamidori				0			0			0			0			0			0			0	0	0	0				Shiomiminamidori				10			0			0			7			11
		Shiomidanchichuo		6		6	5		5			0	5		5	5		5	6		6	8		8	35	0	35				Shiomidanchichuo		1		11			0			0			7			11
		Shiomi8chome				6	1		6			0			5			5			6			8	1	0	36				Shiomi8chome		2		13			0			0	2		9	2		13	1
		Siomi9chome				6			6			0			5			5			6			8	0	0	36				Siomi9chome				13			0			0	1		10			13
		Siomi11chome				6			6			0			5			5			6			8	0	0	36				Siomi11chome				13			0			0			10			13
		Siomi10chome		1		7	1		7			0	1		6	2		7	1		7	1		9	7	0	43				Siomi10chome		1		14			0			0	1		11	1		14	1
		Siomi2chome				7			7			0			6			7	1		8			9	1	0	44				Siomi2chome		3		17			0			0	3		14	2		16	1
		Siomi3tyome		2		9			7			0	1		7	2		9	3		11	1		10	9	0	53				Siomi3tyome		1		18			0			0	1		15	2		18	1
		Sogoguround		1		10			7			0	1		8	1		10	1		12	1		11	5	0	58				Sogoguround		4		22			0			0	4		19	3		21	4
		Komabaminami3chome				10			7			0			8			10			12			11	0	0	58				Komabaminami3chome		1		23			0			0	1		20	1		22
		Katsuramachi3chome			2	8		2	5			0		2	6		1	9		2	10		2	9	0	11	47				Katsuramachi3chome				23			0			0			20			22
		Daimachi3chome				8			5			0			6	1		10			10			9	1	0	48				Daimachi3chome				23			0			0			20			22
		Nankomae		1		9			5			0			6	1	1	10			10	2		11	4	1	51				Nankomae				23			0			0			20		1	21		1
		Daimachi2chome				9			5			0			6			10			10			11	0	0	51				Daimachi2chome				23			0			0			20			21
		Daimachi1chome				9			5			0			6			10			10			11	0	0	51				Daimachi1chome		1		24			0			0	1		21			21	1
		Higashi5chome				9			5			0		1	5		1	9		1	9		1	10	0	4	47				Higashi5chome				24			0			0			21			21
		Higashi3chome				9			5			0			5			9		2	7			10	0	2	45				Higashi3chome			1	23			0			0			21			21
		Higashi1chome				9			5			0			5			9			7			10	0	0	45				Higashi1chome				23			0			0	1		22			21
		Nshi2chome				9			5			0			5			9	1		8	1		11	2	0	47				Nshi2chome				23			0			0			22			21
		Busterminal		1	1	9			5			0	1	1	5	1	2	8		2	6		1	10	3	7	43				Busterminal				23			0			0			22			21
		Moyoroiriguchi			2	7			5			0			5			8		1	5		1	9	0	4	39				Moyoroiriguchi			1	22			0			0			22		2	19		1
		Koseibyoinmae			3	4		4	1			0		2	3		4	4		3	2		4	5	0	20	19				Koseibyoinmae				22			0			0		3	19		1	18
		Okhotsitgodochosha		1		5			1			0			3			4			2			5	1	0	20				Okhotsitgodochosha				22			0			0			19			18
		Nishi7tyome				5			1			0			3			4			2			5	0	0	20				Nishi7tyome				22			0			0			19			18
		Abashirieki				5			1			0			3			4			2			5	0	0	20				Abashirieki				22			0			0			19			18
		Koyoiriguchi		8		13			1			0	2		5	2		6			2	9		14	21	0	41				Koyoiriguchi				22			0			0	16		35	10		28	14
		Koyobyoinmae			3	10			1			0		2	3		1	5		1	1		3	11	0	10	31				Koyobyoinmae				22			0			0			35			28
		Chuoshogakko			10	0			1			0			3			5			1			11	0	10	21				Chuoshogakko				22			0			0			35			28
		Koyodadanchiminami				0			1			0		3	0		4	1		1	0		11	0	0	19	2				Koyodadanchiminami				22			0			0			35			28
		Koyodanchichuo				0		1	0			0			0		1	0			0			0	0	2	0				Koyodanchichuo				22			0			0		35	0		28	0		29
		Koyodoshakujutaku				0			0			0			0			0			0			0	0	0	0				Koyodoshakujutaku			22	0			0			0			0			0
		Total		21	21		7	7		0	0		11	11		15	15		13	13		23	23		90	90					Total		24	24		0	0		0	0		38	38		32	32		31	31
	Bus stop			2:35(PM)															2:35(PM)											Bus stop			3:20(PM)															3:20(PM)
				21 Jun (Fri)			22 Jun (Sat)			23 Jun (Sun)			24 Jun (Mon)			25 Jun (Tue)			26 Jun (Wed)			27 Jun (Thu)			Total								21 Jun (Fri)			22 Jun (Sat)			23 Jun (Sun)			24 Jun (Mon)			25 Jun (Tue)			26 Jun (Wed)
				On	Off	Pass	On	Off	Pass	On	Off	Pass	On	Off	Pass	On	Off	Pass	On	Off	Pass	On	Off	Pass	On	Off	Pass						On	Off	Pass	On	Off	Pass	On	Off	Pass	On	Off	Pass	On	Off	Pass	On	Off
		Familydannchi				0			0			0			0			0	1		1			0	1	0	1				Familydannchi				0			0			0			0			0
		Hagoromodanchi		1		1			0			0			0			0	1		2	1		1	3	0	4				Hagoromodanchi				0			0			0			0			0
		Midorigaokadanchi				1			0			0			0			0			2			1	0	0	4				Midorigaokadanchi				0			0			0			0			0
		Midorigaokadaini2danchi				1			0			0			0			0			2			1	0	0	4				Midorigaokadaini2danchi				0			0			0			0			0
		Minamishogakko				1			0			0			0			0			2			1	0	0	4				Minamishogakko				0			0			0			0			0
		Gakuendorihigashi				1			0			0			0			0			2			1	0	0	4				Gakuendorihigashi				0			0			0			0			0
		Hagoromodanchiiriguchi				1			0			0			0			0			2			1	0	0	4				Hagoromodanchiiriguchi				0			0			0			0			0
		Daini2suginadanchi				1			0			0			0			0			2			1	0	0	4				Daini2suginadanchi				0			0			0			0			0
		Dai3thugakko				1			0			0			0			0			2			1	0	0	4				Dai3thugakko				0			0			0			0			0
		Asahigaokadannchi				1			0			0			0			0			2			1	0	0	4				Asahigaokadannchi				0			0			0			0			0
		Shiomi5tyome				1			0			0			0			0			2			1	0	0	4				Shiomi5tyome				0			0			0			0			0
		Shiomiminamidori				1			0			0			0			0			2			1	0	0	4				Shiomiminamidori				0			0			0			0			0
		Kogabyoin				1			0			0			0			0			2			1	0	0	4				Kogabyoin				0			0			0			0			0
		Shiomiminamidori				1			0			0			0			0			2			1	0	0	4				Shiomiminamidori				0			0			0			0			0
		Shiomidanchichuo				1			0			0	3		3			0			2			1	3	0	7				Shiomidanchichuo				0			0	1		1	1		1			0	1
		Shiomi8chome				1			0			0	1		4			0			2			1	1	0	8				Shiomi8chome		1		1			0			1	1		2			0
		Siomi9chome				1			0			0			4			0		1	1			1	0	1	7				Siomi9chome				1			0			1			2			0
		Siomi11chome				1			0			0			4			0			1	1		2	1	0	8				Siomi11chome				1			0			1			2			0
		Siomi10chome				1			0			0			4			0			1			2	0	0	8				Siomi10chome		1		2			0			1			2			0	1
		Siomi2chome				1			0			0			4			0			1			2	0	0	8				Siomi2chome				2			0			1			2			0
		Siomi3tyome		1		2			0	1		1			4			0	1		2			2	3	0	11				Siomi3tyome				2			0			1	2		4			0	1
		Sogoguround				2			0			1			4			0		1	1		1	1	0	2	9				Sogoguround				2			0			1			4	1		1
		Komabaminami3chome				2			0			1			4	2		2			1	1		2	3	0	12				Komabaminami3chome				2			0			1			4			1
		Katsuramachi3chome		2		4			0			1	1		5			2	2		3		1	1	5	1	16				Katsuramachi3chome				2			0			1	1		5			1		1
		Daimachi3chome				4	4		4			1			5			2		1	2	1		2	5	1	20				Daimachi3chome				2			0			1			5			1
		Nankomae		2		6			4			1			5			2			2			2	2	0	22				Nankomae		2		4	1		1	26		27			5	7		8
		Daimachi2chome				6		1	3		1	0			5			2			2			2	0	2	20				Daimachi2chome				4			1			27			5			8
		Daimachi1chome		1		7			3			0			5			2			2			2	1	0	21				Daimachi1chome				4			1			27	1		6	1		9	1
		Higashi5chome				7		3	0			0			5			2			2			2	0	3	18				Higashi5chome			1	3			1			27			6			9
		Higashi3chome			2	5			0			0		1	4			2		1	1			2	0	4	14				Higashi3chome				3			1			27		3	3		1	8		1
		Higashi1chome			2	3			0			0			4			2			1		1	1	0	3	11				Higashi1chome			1	2			1		1	26		1	2			8
		Nshi2chome			1	2	1		1	1		1		1	3		1	1		1	0	1	1	1	3	5	9				Nshi2chome				2			1			26			2			8		1
		Busterminal		1		3	1		2			1			3			1			0	1		2	3	0	12				Busterminal		3	2	3		1	0		16	10	1	1	2		2	6
		Moyoroiriguchi			1	2			2			1			3		1	0			0			2	0	2	10				Moyoroiriguchi				3			0			10			2			6
		Koseibyoinmae				2			2		1	0			3			0			0			2	0	1	9				Koseibyoinmae				3			0		6	4			2		2	4
		Okhotsitgodochosha				2			2	1		1			3			0			0			2	1	0	10				Okhotsitgodochosha				3	1		1		1	3	1		3	1	1	4
		Nishi7tyome				2			2			1			3			0			0			2	0	0	10				Nishi7tyome				3			1			3			3			4
		Abashirieki				2			2			1			3			0			0			2	0	0	10				Abashirieki				3			1			3			3			4
		Koyoiriguchi		3		5	1		3			1	1		4			0			0			2	5	0	15				Koyoiriguchi				3			1		1	2	1		4		1	3	1
		Koyobyoinmae			1	4			3			1			4			0			0		1	1	0	2	13				Koyobyoinmae				3			1		1	1			4			3
		Chuoshogakko			3	1		2	1			1		3	1			0			0			1	0	8	5				Chuoshogakko			1	2			1		1	0		2	2		1	2		1
		Koyodadanchiminami			1	0		1	0			1			1			0			0		1	0	0	3	2				Koyodadanchiminami				2			1			0		1	1		1	1
		Koyodanchichuo				0			0		1	0		1	0			0			0			0	0	2	0				Koyodanchichuo			2	0			1			0		1	0		1	0
		Koyodoshakujutaku				0			0			0			0			0			0			0	0	0	0				Koyodoshakujutaku				0		1	0			0			0			0		1
		Total		11	11		7	7		3	3		6	6		2	2		5	5		6	6		40	40					Total		7	7		2	2		27	27		9	9		10	10		5	5
[truncated: 127 more columns]

## Sheet: To Station (Jun,2013)
	Bus stop			7:44(AM)															7:44(AM)
				21 Jun (Fri)			22 Jun (Sat)			23 Jun (Sun)			24 Jun (Mon)			25 Jun (Tue)			26 Jun (Wed)			27 Jun (Thu)			Total
				On	Off	Pass	On	Off	Pass	On	Off	Pass	On	Off	Pass	On	Off	Pass	On	Off	Pass	On	Off	Pass	On	Off	Pass
		Shiomiminamidori				0			0			0			0			0			0			0	0	0	0
		Shiomidanchichuo		3		3			0			0	1		1	1		1	3		3	2		2	10	0	10
		Shiomi8chome		1		4			0			0			1	1		2	1		4	1		3	4	0	14
		Shiomi9chome				4			0			0			1			2			4			3	0	0	14
		Shiomi11chome				4			0			0			1			2			4			3	0	0	14
		Shiomi10chome		2		6			0			0	1		2			2	2		6	1		4	6	0	20
		Shiomi2chome				6			0			0			2			2			6			4	0	0	20
		Shiomi3chome				6			0			0			2			2			6			4	0	0	20
		Shiomi6chome				6			0			0			2			2			6			4	0		20
		Shiomi4chome		5		11			0			0	2		4	1		3	1		7	2		6	11		31
		Komabaminami3chome		1		12			0			0			4	1		4	1		8	1		7	4		35
		komaba3chome				12			0			0			4			4			8			7	0	0	35
		Komaba1chome		2		14			0			0	1		5	2		6	1		9	1		8	7	0	42
		Katsuramati3chome		1		15			0			0	1		6	1		7	2		11	1		9	6	0	48
		Daimachi3chome		2		17			0			0			6	1		8	1		12	2		11	6	0	54
		Nankomae			7	10			0			0		1	5		2	6		4	8		4	7	0	18	36
		Daimachi2chome				10			0			0			5			6			8			7	0	0	36
		Daimachi1chome				10			0			0			5	1		7			8			7	1	0	37
		Higashi5chome			2	8			0			0			5			7	1		9		1	6	1	3	35
		Higashi3chome			2	6			0			0		3	2		1	6		2	7		2	4	0	10	25
		Higashi1chome				6			0			0			2			6			7			4	0	0	25
		Nishi2chome			3	3			0			0		1	1		2	4		3	4		2	2	0	11	14
		Bus terminal				3			0			0			1			4			4			2	0	0	14
		Moyoroiriguchi				3			0			0			1			4			4			2	0	0	14
		Kouseibyoinmae			2	1			0			0		1	0		2	2		2	2		2	0	0	9	5
		Okhotskgodochosha				1			0			0			0		1	1			2			0	0	1	4
		Nishi7chome				1			0			0			0			1			2			0	0	0	4
		Higashieki			1	0			0			0			0		1	0		2	0			0	0	4	0
		Total		17	17		0	0		0	0		6	6		9	9		13	13		11	11		56	56

[truncated: 65 more sheets: From Bus Terminal (Sep,2013), From Station (Sep,2013), School (Sep,2013), To Bus Terminal (Sep,2013), To Station (Sep,2013), From Bus Terminal (Feb,2014), From Station (Feb,2014), School (Feb,2014), To Bus Terminal (Feb,2014), To Station (Feb,2014), From Bus Terminal (Jun,2014), From Station (Jun,2014), School (Jun,2014), To Bus Terminal (Jun,2014), To Station (Jun,2014), From Bus Terminal (Mar,2015), From Station (Mar,2015), School (Mar,2015), To Bus Terminal (Mar,2015), To Station (Mar,2015) …]
