# Supplementary material for: Data on the number of passengers using buses in Abashiri city, Hokkaido, from 2013 to 2018
Source: Data Brief. 2019 Sep 13;26:104512. doi: 10.1016/j.dib.2019.104512 (PMC6811908; doi:10.1016/j.dib.2019.104512)
Supplement: Multimedia component 2 [file mmc2.xlsx]

## Sheet: From Station(Mar,2013)
	Busstop			9:10(AM)															9:10(AM)											Busstop			10:40(PM)															10:40(PM)
				10,Mar(Sun)			11,Mar(Mon)			12,Mar(Tue)			13,Mar(Wed)			14,Mar(Thu)			15,Mar(Fri)			16,Mar(Sat)			Total								10,Mar(Sun)			11,Mar(Mon)			12,Mar(Tue)			13,Mar(Wed)			14,Mar(Thu)			15,Mar(Fri)
				On	Off	Pass	On	Off	Pass	On	Off	Pass	On	Off	Pass	On	Off	Pass	On	Off	Pass	On	Off	Pass	On	Off	Pass						On	Off	Pass	On	Off	Pass	On	Off	Pass	On	Off	Pass	On	Off	Pass	On	Off
		Koyodousyokujutaku				0			0	1		1			0	1		1	2		2	1		1	5	0	5				Koyodousyokujutaku		4		4			0			0	3		3			0
		Koyodanchichuo		1		1	1		1	1		2			0	1		2	2		4	1		2	7	0	12				Koyodanchichuo				4			0			0			3			0
		Danchiapart				1			1	1		3			0	1		3	2		6	1		3	5	0	17				Danchiapart				4			0	1		1	1		4			0
		Chuoshogakko				1	1		2	1		4	1		1	3		6			6	1		4	7	0	24				Chuoshogakko				4			0			1			4	1		1
		Koyobyoinmae		2		3	4		6	2		6	3		4	1		7			6	1		5	13	0	37				Koyobyoinmae		1		5			0	1		2	1		5	2		3	5
		Koyoiriguchi				3	1	1	6			6	1		5	1	1	7	1	3	4		1	4	4	6	35				Koyoiriguchi			2	3	2		2	1		3			5			3	1
		Abashiriekimae3				3			6			6			5			7			4			4			35				Abashiriekimae3				3			2			3			5			3
		Nishi4chome				3			6			6			5			7			4			4			35				Nishi4chome				3			2			3			5			3
		Echocenter				3			6			6			5			7			4			4			35				Echocenter				3			2			3			5			3
		Okhotskgodochosha				3		1	5		1	5			5			7		1	3		1	3	0	4	31				Okhotskgodochosha			1	2	1		3	1		4	2		7	2	2	3	3
		Kouseibyoinmae				3			5		1	4		1	4	2	1	8		1	2			3	2	4	29				Kouseibyoinmae				2	1		4			4	1	1	7			3
		Moyoroiriguchi				3			5	1		5			4			8			2			3	1	0	30				Moyoroiriguchi				2			4	4		8			7			3
		Busterminal		3	1	5	1	1	5		2	3	4		8	2	2	8			2	2	1	4	12	7	35				Busterminal			1	1	1	1	4	2	1	9	2	5	4	2	1	4		4
		Nishi2chome				5			5		1	2			8			8			2			4	0	1	34				Nishi2chome				1			4	1		10	1		5	1		5	2
		Higashi1chome				5			5			2			8			8			2			4	0	0	34				Higashi1chome				1			4			10			5			5
		Higashi3chome				5	1		6	2		4			8			8	1	1	2		1	3	4	2	36				Higashi3chome		2		3	2	1	5	2	1	11	1		6	2		7	1
		Higashi5chome				5			6			4	1		9			8			2			3	1	0	37				Higashi5chome				3			5		1	10		1	5	1		8
		Daimachi2chome				5			6	1		5			9	1		9			2			3	2	0	39				Daimachi2chome				3			5			10			5			8
		Nankomae				5			6			5			9			9			2	1		4	1	0	40				Nankomae				3			5		2	8		1	4		1	7		1
		Daimachi3chome		1		6			6	3		8	1		10	1		10	1		3			4	7	0	47				Daimachi3chome			1	2			5			8			4		1	6	1	1
		Katsuramachi3chome				6	1	3	4		2	6		1	9		1	9			3			4	1	7	41				Katsuramachi3chome				2			5		1	7			4		2	4
		Komabaminami1chome				6			4			6			9			9			3	1		5	1	0	42				Komabaminami1chome			1	1			5			7		1	3	1		5
		Sogoground				6			4			6			9			9		1	2			5	0	1	41				Sogoground				1			5		2	5	2		5		2	3
		Shiomi3chome		1	1	6			4			6	1		10			9	1		3			5	3	1	43				Shiomi3chome				1			5	3	1	7	1	1	5	1		4
		Shiomi2chome				6		1	3			6	1	1	10		1	8			3	1	1	5	2	4	41				Shiomi2chome				1	1		6			7			5			4
		Shiomi10chome		1	1	6	1		4	1	1	6	1	1	10	3	1	10	2		5	1		6	10	4	47				Shiomi10chome				1			6	2		9		3	2	3		7	1
		Shiomi11chome		2		8	1		5			6	1		11	3		13			5			6	7	0	54				Shiomi11chome		1		2			6			9	2		4			7	1
		Shiomi8chome		1		9			5	2		8	2	1	12		1	12	1		6	2		8	8	2	60				Shiomi8chome		1		3			6			9			4	1		8
		Shiomi7chome				9			5			8			12			12			6			8	0	0	60				Shiomi7chome				3			6			9			4			8
		Shiomidanchichuo		1		10		1	4	2		10	5		17	4		16	1		7	1		9	14	1	73				Shiomidanchichuo		1		4	2	1	7	2		11	1		5	1	1	8	1	1
		Shiomiminamidori				10			4			10			17			16			7			9	0	0	73				Shiomiminamidori				4			7			11			5			8
		Kogabyoin			1	9		1	3		1	9	1	1	17			16		1	6		2	7	1	7	67				Kogabyoin			1	3		1	6	1		12			5			8		1
		Shiomiminamidori				9			3			9			17			16			6			7	0	0	67				Shiomiminamidori				3			6			12			5			8
		Shiomi5chome				9			3		3	6		2	15		1	15		1	5			7	0	7	60				Shiomi5chome				3		2	4			12			5			8
		Asahigaokadanchi				9			3		1	5		2	13		1	14			5	1		8	1	4	57				Asahigaokadanchi				3			4		3	9			5		1	7		2
		Komabaminami6chome				9			3			5	1	1	13			14			5			8	1	1	57				Komabaminami6chome				3		1	3			9			5			7
		Komaba5chome				9			3			5			13			14			5			8	0	0	57				Komaba5chome				3			3			9			5			7
		Alsakit			7	2		3	0		3	2		7	6		7	7		2	3		4	4	0	33	24				Alsakit			1	2		2	1		6	3		3	2		6	1		5
		Komaba8chome			2	0			0		2	0		6	0		7	0		3	0		4	0	0	24	0				Komaba8chome			2	0		1	0		3	0		2	0		1	0		1
		Total		13	13		12	12		18	18		24	24		24	24		14	14		15	15		120	120					Total		10	10		10	10		21	21		18	18		18	18		16	16
	Busstop			1:55(PM)															1:55(PM)											Busstop			3:20(PM)															3:20(PM)
				10,Mar(Sun)			11,Mar(Mon)			12,Mar(Tue)			13,Mar(Wed)			14,Mar(Thu)			15,Mar(Fri)			16,Mar(Sat)			Total								10,Mar(Sun)			11,Mar(Mon)			12,Mar(Tue)			13,Mar(Wed)			14,Mar(Thu)			15,Mar(Fri)
				On	Off	Pass	On	Off	Pass	On	Off	Pass	On	Off	Pass	On	Off	Pass	On	Off	Pass	On	Off	Pass	On	Off	Pass						On	Off	Pass	On	Off	Pass	On	Off	Pass	On	Off	Pass	On	Off	Pass	On	Off
		Koyodousyokujutaku				0			0			0			0			0			0			0			0				Koyodousyokujutaku				0			0			0			0			0
		Koyodanchichuo				0			0			0			0			0			0			0			0				Koyodanchichuo				0			0			0			0			0
		Danchiapart				0			0			0			0			0			0			0			0				Danchiapart				0			0			0			0			0
		Chuoshogakko				0			0			0			0			0			0			0			0				Chuoshogakko				0			0			0			0			0
		Koyobyoinmae				0			0			0			0			0			0			0			0				Koyobyoinmae				0			0			0			0			0
		Koyoiriguchi				0			0			0			0			0			0			0			0				Koyoiriguchi				0			0			0			0			0
		Abashiriekimae3				0			0			0			0			0			0			0	0	0	0				Abashiriekimae3				0	1		1			0			0			0
		Nishi4chome				0			0			0			0			0			0			0	0	0	0				Nishi4chome				0			1			0			0			0
		Echocenter		1		1			0	1		1	1		1	1		1	1		1			0	5	0	5				Echocenter				0	1		2			0			0	3		3	1
		Okhotskgodochosha				1			0	1		2			1			1			1			0	1	0	6				Okhotskgodochosha				0	1		3	1		1			0	2		5	1
		Kouseibyoinmae				1			0			2			1			1			1			0	0	0	6				Kouseibyoinmae				0			3	2		3	1		1			5	1
		Moyoroiriguchi				1	2		2			2			1			1			1			0	2	0	8				Moyoroiriguchi				0	1		4			3	1		2	1		6	1
		Busterminal				1			2			2			1	1		2			1			0	1	0	9				Busterminal				0	3		7	1		4			2	2		8	1
		Nishi2chome				1	1		3			2			1			2			1			0	1	0	10				Nishi2chome				0			7			4			2	1		9	1
		Higashi1chome				1			3			2			1			2	1		2			0	1	0	11				Higashi1chome				0			7			4			2			9
		Higashi3chome				1			3			2			1		1	1			2	1		1	1	1	11				Higashi3chome		1		1	3		10	1		5	3		5	4		13
		Higashi5chome				1			3			2			1			1			2			1	0	0	11				Higashi5chome				1			10			5			5			13
		Daimachi2chome				1			3			2			1	1		2			2			1	1	0	12				Daimachi2chome			1	0		1	9	2		7			5		1	12		1
		Nankomae				1			3			2			1			2			2			1	0	0	12				Nankomae				0			9			7			5			12	1
		Daimachi3chome				1			3		1	1			1			2			2			1	0	1	11				Daimachi3chome				0			9			7		1	4		2	10		1
		Katsuramachi3chome				1			3			1			1	1		3			2			1	1	0	12				Katsuramachi3chome				0		1	8			7			4	1	1	10
		Komabaminami1chome				1			3			1			1		1	2			2			1	0	1	11				Komabaminami1chome				0		1	7			7			4		1	9
		Sogoground				1			3			1			1			2		1	1			1	0	1	10				Sogoground				0		1	6	2	1	8			4		3	6		1
		Shiomi3chome		1		2	1		4	1		2			1			2			1		1	0	3	1	12				Shiomi3chome				0	1		7			8			4			6
		Shiomi2chome		1		3			4	1		3			1			2			1	1		1	3	0	15				Shiomi2chome				0		2	5	1		9	1	1	4	1		7
		Shiomi10chome				3			4			3			1			2			1	1		2	1	0	16				Shiomi10chome		1		1		1	4		1	8			4	1	1	7		2
		Shiomi11chome				3			4			3	1		2			2		1	0			2	1	1	16				Shiomi11chome		1		2			4	2		10			4	1		8
		Shiomi8chome				3			4			3		1	1			2			0			2	0	1	15				Shiomi8chome				2			4			10			4		2	6
		Shiomi7chome				3			4			3			1			2	1		1	1		3	2	0	17				Shiomi7chome				2			4			10			4			6
		Shiomidanchichuo		1		4			4	1		4	1		2			2			1	1		4	4	0	21				Shiomidanchichuo				2	1	3	2	1	1	10		1	3	1	2	5		1
		Shiomiminamidori				4			4			4			2			2			1			4	0	0	21				Shiomiminamidori				2			2			10			3			5
		Kogabyoin				4			4			4			2			2			1			4	0	0	21				Kogabyoin				2		1	1			10		1	2		2	3	1
		Shiomiminamidori				4			4			4			2			2			1			4	0	0	21				Shiomiminamidori				2			1			10			2			3
		Shiomi5chome				4			4			4			2		1	1			1			4	0	1	20				Shiomi5chome				2			1		1	9		1	1			3
		Asahigaokadanchi				4			4		1	3			2			1			1			4	0	1	19				Asahigaokadanchi				2			1			9			1		1	2
		Komabaminami6chome				4			4			3			2			1			1			4	0	0	19				Komabaminami6chome				2			1			9			1			2
		Komaba5chome				4			4			3			2			1			1			4	0	0	19				Komaba5chome				2			1			9			1			2
		Alsakit			3	1		4	0		3	0		1	1			1		1	0		4	0	0	16	3				Alsakit			2	0		1	0		6	3		1	0		2	0		1
		Komaba8chome			1	0			0			0		1	0		1	0			0			0	0	3	0				Komaba8chome				0			0		3	0			0			0		1
		Total		4	4		4	4		5	5		3	3		4	4		3	3		5	5		28	28					Total		3	3		12	12		13	13		6	6		18	18		8	8
[truncated: 79 more columns]

## Sheet: From Omagari(Mar,2013)
	Busstop			7:10(AM)															7:10(AM)
				10,Mar(Sun)			11,Mar(Mon)			12,Mar(Tue)			13,Mar(Wed)			14,Mar(Thu)			15,Mar(Fri)			16,Mar(Sat)			Total																	13,Mar(Wed)
				On	Off	Pass	On	Off	Pass	On	Off	Pass	On	Off	Pass	On	Off	Pass	On	Off	Pass	On	Off	Pass	On	Off	Pass
		Omagari2chome							0			0	2		2	1		1	1		1				4	0	4
		Omagari							0			0			2			1			1				0	0	4
		Keimsyomae							0			0			2			1			1				0	0	4
		Helloworkmae							0			0			2			1			1				0	0	4
		Nishishogakko							0			0			2			1			1				0	0	4
		Abashiriekimae					1		1	2		2	2		4	2		3	1		2				8	0	12
		Nishi7chomae					1		2	1		3	4		8	1	1	3	1		3				8	1	19
		Okhotskgodochosha					2		4	1		4	2		10	2		5	2		5				9	0	28
		Kouseibyoinmae					2		6	1		5	1		11	2		7	1	1	5				7	1	34
		Moyoroiriguchi							6			5		1	10			7			5				0	1	33
		Busterminal						1	5	1	1	5		1	9			7			5				1	3	31
		Nishi2come							5			5			9			7			5				0	0	31
		Higashi1chome							5			5			9			7			5				0	0	31
		Higashi3chome							5			5			9			7			5				0	0	31
		Higashi5chome							5			5		1	8			7			5				0	1	30
		Daimachi2chome						1	4		1	4		2	6		1	6		1	4				0	6	24
		Nankomae						1	3			4		2	4		1	5		1	3				0	5	19
		Daimachi3chome							3			4			4			5			3				0	0	19
		Katsuramachi3chome							3			4			4			5			3				0	0	19
		Komabaminami1chome							3			4			4			5			3				0	0	19
		Sogoground							3		1	3		1	3		1	4		1	2				0	4	15
		Shiomi3chome							3			3			3			4			2				0	0	15
		Shiomi6chome							3			3			3			4			2				0	0	15
		Shiomidanchichuo							3			3			3			4			2				0	0	15
		Kogabyoin						3	0		3	0		3	0		4	0		2	0				0	15	0
																		0			0				0	0	0
																		0			0				0	0	0
																		0							0	0	0
																									0	0	0
		Total					6	6		6	6		11	11		8	8		6	6					37	37
																																										13,Mar(Wed)

## Sheet: To Station(Mar,2013)
	Busstop			7:30(AM)															7:30(AM)											Busstop			9:55(AM)															9:55(AM)
				10,Mar(Sun)			11,Mar(Mon)			12,Mar(Tue)			13,Mar(Wed)			14,Mar(Thu)			15,Mar(Fri)			16,Mar(Sat)			Total								10,Mar(Sun)			11,Mar(Mon)			12,Mar(Tue)			13,Mar(Wed)			14,Mar(Thu)			15,Mar(Fri)
				On	Off	Pass	On	Off	Pass	On	Off	Pass	On	Off	Pass	On	Off	Pass	On	Off	Pass	On	Off	Pass	On	Off	Pass						On	Off	Pass	On	Off	Pass	On	Off	Pass	On	Off	Pass	On	Off	Pass	On	Off
		Tsukushigaokadanchi				0			0			0			0			0			0			0	0	0	0				Tsukushigaokadanchi				0			0			0			0			0
		Tsukushigaokachuo				0			0			0			0			0			0			0	0	0	0				Tsukushigaokachuo				0			0			0			0			0
		Tsukushigaoka5chome				0			0			0			0			0			0			0	0	0	0				Tsukushigaoka5chome				0			0			0			0			0
		Tsukushigaoka4chome				0			0			0			0			0	1		1			0	1	0	1				Tsukushigaoka4chome				0			0			0			0			0
		Tsukushigaoka3chome				0	1		1			0	1		1			0			1			0	2	0	3				Tsukushigaoka3chome				0			0			0			0			0
		Tsukushigaoka2chome				0			1	2		2	1		2	1		1			1			0	4	0	7				Tsukushigaoka2chome				0			0			0			0			0
		Komaba8chome				0			1			2			2			1			1			0	0	0	7				Komaba8chome		1		1	1		1			0			0			0	1
		Shoppingtownhigashiguchi				0			1			2			2			1			1			0	0	0	7				Shoppingtownhigashiguchi		1		2			1			0	1	1	0			0	2
		Shoppingtownnishiguci				0		1	0			2			2			1			1			0	0	1	6				Shoppingtownnishiguci				2	1		2	2		2			0			0	2
		Komaba5chome				0			0			2			2			1			1			0	0	0	6				Komaba5chome				2			2			2			0			0
		Komabaminami6chome				0	2		2	3		5	2		4	3		4	1		2			0	11	0	17				Komabaminami6chome				2			2			2			0	1		1		1
		Asahigaokadanchi				0			2	1		6			4			4			2			0	1	0	18				Asahigaokadanchi		1	1	2			2			2			0			1
		Shiomi5chome				0			2		5	1			4			4			2			0	0	5	13				Shiomi5chome				2		1	1		1	1			0			1		1
		Shiomiminamidori				0		2	0			1		4	0	2	3	3		1	1			0	2	10	5				Shiomiminamidori				2		1	0	1		2			0			1
		Kogabyoin				0			0			1			0			3			1			0	0	0	5				Kogabyoin				2			0			2			0			1
		Shiomiminamidori				0	3		3	3		4	4		4	3		6	3		4			0	16	0	21				Shiomiminamidori		1		3	3		3	4		6			0			1	1
		Shiomidanchichuo				0	1		4			4			4			6	1		5			0	2	0	23				Shiomidanchichuo		1		4			3		1	5	1		1	2		3	2	1
		Shiomi8chome				0			4	2		6	1		5	2		8	1		6			0	6	0	29				Shiomi8chome				4			3		1	4			1			3
		Shiomi9chome				0	1		5			6	1		6			8			6			0	2	0	31				Shiomi9chome				4			3	1		5			1			3	3
		Shiomi11chome				0			5			6			6			8	1		7			0	1	0	32				Shiomi11chome				4			3	1		6			1			3		1
		Shiomi10chome				0	1		6			6			6			8			7			0	1	0	33				Shiomi10chome			1	3			3			6			1	1		4
		Shiomi2chome				0	1		7	2		8	1		7	2		10	1		8			0	7	0	40				Shiomi2chome				3			3	2		8	1		2			4	2
		Shiomi13chome				0			7			8			7			10			8			0	0	0	40				Shiomi13chome				3	2		5	1		9	1		3	2		6
		Sogoground				0			7			8			7			10			8			0	0	0	40				Sogoground				3			5			9			3	1		7
		Komabaminami1chome				0	2		9	1		9	1		8			10			8			0	4	0	44				Komabaminami1chome				3			5			9			3			7		1
		Katsuramachi3chome				0			9			9			8	1		11			8			0	1	0	45				Katsuramachi3chome				3			5			9			3			7
		Katsuramachi2chome				0			9		1	8			8		1	10			8			0	0	2	43				Katsuramachi2chome				3			5			9			3			7
		Minami8jo				0			9			8			8			10			8			0			43				Minami8jo		1		4			5			9			3			7
		Daimachi3chome				0			9			8			8			10			8			0			43				Daimachi3chome				4		1	4			9			3			7
		Nankomae				0			9			8			8			10			8			0			43				Nankomae				4			4			9			3			7
		Daimachi2chome				0			9			8			8			10			8			0			43				Daimachi2chome				4			4			9			3			7
		Daimachi1chome				0			9			8			8			10			8			0			43				Daimachi1chome			1	3		1	3		2	7	1	2	2		2	5		1
		Higashi5chome				0		2	7		3	5		2	6		3	7		2	6			0	0	12	31				Higashi5chome				3		1	2		3	4	1	1	2		1	4	1	4
		Higashi3chome				0			7			5		1	5			7			6			0	0	1	30				Higashi3chome				3			2			4	1		3			4		2
		Higashi1chome				0		2	5		1	4		1	4		1	6	1		7			0	1	5	26				Higashi1chome			1	2			2	1	2	3	1		4			4		1
		Nishi2chome				0			5			4			4			6			7			0	0	0	26				Nishi2chome		1		3	1		3			3			4			4
		Busterminal				0		1	4		1	3		1	3		1	5		1	6			0	0	5	21				Busterminal				3		1	2		1	2			4			4
		Moyoroiriguchi				0		1	3			3		1	2		1	4		3	3			0	0	6	15				Moyoroiriguchi				3		1	1		1	1			4		2	2		1
		Koseibyoin				0		2	1		2	1		2	0		1	3		2	1			0	0	9	6				Koseibyoin				3			1			1	1	2	3		1	1
		Okhotskgodochosha				0			1			1			0			3			1			0	0	0	6				Okhotskgodochosha				3			1			1			3			1
		Nishi7chome				0			1			1			0			3			1			0	0	0	6				Nishi7chome				3			1			1			3			1
		Echocenter				0			1			1			0			3			1			0			6				Echocenter				3			1			1			3			1
		Nishi4chome				0		1	0		1	0			0		3	0		1	0			0	0	6	0				Nishi4chome				3			1			1			3			1
		Abashirieki				0			0			0			0			0			0			0			0				Abashirieki			2	1			1		1	0		1	2		1	0
		Koyoiriguchi				0			0			0			0			0			0			0			0				Koyoiriguchi			1	0			1			0		2	0			0
		Koyobyoinmae				0			0			0	13,Mar(Wed)		0			0			0			0			0				Koyobyoinmae				0			1			0			0			0
		Chuoshogakko				0			0			0			0			0			0			0			0				Chuoshogakko				0			1			0			0			0
		Koyodanchiminami				0			0			0			0			0			0			0			0				Koyodanchiminami				0		1	0			0			0			0
		Koyodanchichuo				0			0			0			0			0			0			0			0				Koyodanchichuo				0			0			0			0			0
		Koyodousyokujuutaku																													Koyodousyokujuutaku
		Total		0	0		12	12		14	14		12	12		14	14		10	10		0	0		62	62					Total		7	7		8	8		13	13		9	9		7	7		14	14
	Busstop			1:11(PM)															1:11(PM)											Busstop			2:36(PM)															2:36(PM)
				10,Mar(Sun)			11,Mar(Mon)			12,Mar(Tue)			13,Mar(Wed)			14,Mar(Thu)			15,Mar(Fri)			16,Mar(Sat)			Total								10,Mar(Sun)			11,Mar(Mon)			12,Mar(Tue)			13,Mar(Wed)			14,Mar(Thu)			15,Mar(Fri)
				On	Off	Pass	On	Off	Pass	On	Off	Pass	On	Off	Pass	On	Off	Pass	On	Off	Pass	On	Off	Pass	On	Off	Pass						On	Off	Pass	On	Off	Pass	On	Off	Pass	On	Off	Pass	On	Off	Pass	On	Off
		Tsukushigaokadanchi				0			0			0			0			0			0			0			0				Tsukushigaokadanchi				0			0			0			0			0
		Tsukushigaokachuo				0			0			0			0			0			0			0			0				Tsukushigaokachuo				0			0			0			0			0
		Tsukushigaoka5chome				0			0			0			0			0			0			0			0				Tsukushigaoka5chome				0			0			0			0			0
		Tsukushigaoka4chome				0			0			0			0			0			0			0			0				Tsukushigaoka4chome				0			0			0			0			0
		Tsukushigaoka3chome				0			0			0			0			0			0			0			0				Tsukushigaoka3chome				0			0			0			0			0
		Tsukushigaoka2chome				0			0			0			0			0			0			0			0				Tsukushigaoka2chome				0			0			0			0			0
		Komaba8chome				0	5		5			0	1		1	1		1			0	1		1	8	0	8				Komaba8chome				0	2		2	1		1			0	7		7	1
		Shoppingtownhigashiguchi				0	2		7	2		2	1		2	1		2	1		1			1	7	0	15				Shoppingtownhigashiguchi		3		3	10		12	5		6	3		3			7
		Shoppingtownnishiguci				0			7			2			2			2			1			1	0	0	15				Shoppingtownnishiguci				3			12			6			3			7
		Komaba5chome				0			7			2			2			2			1			1	0	0	15				Komaba5chome				3			12			6			3			7
		Komabaminami6chome				0			7			2			2			2			1			1	0	0	15				Komabaminami6chome				3			12			6			3			7
		Asahigaokadanchi				0			7			2			2			2			1			1	0	0	15				Asahigaokadanchi			1	2			12			6			3	1		8
		Shiomi5chome				0			7			2			2			2			1			1	0	0	15				Shiomi5chome				2			12			6			3			8
		Shiomiminamidori				0			7			2			2			2	1		2	1		2	2	0	17				Shiomiminamidori				2	2		14	1		7	2	1	4			8	1
		Kogabyoin				0			7			2			2			2			2			2	0	0	17				Kogabyoin				2			14			7			4			8
		Shiomiminamidori				0		1	6	1		3		1	1		1	1			2			2	1	3	15				Shiomiminamidori				2			14	1	1	7		1	3		1	7
		Shiomidanchichuo				0			6		1	2			1			1			2		1	1	0	2	13				Shiomidanchichuo				2		1	13			7			3			7
		Shiomi8chome				0			6			2			1			1	1		3			1	1	0	14				Shiomi8chome				2			13		1	6			3		2	5
		Shiomi9chome				0			6			2			1			1			3			1	0	0	14				Shiomi9chome			2	0		3	10		1	5		1	2		1	4
		Shiomi11chome				0			6			2			1			1			3			1	0	0	14				Shiomi11chome				0		6	4		1	4			2		1	3
		Shiomi10chome				0		1	5			2			1			1			3			1	0	1	13				Shiomi10chome				0			4			4			2		1	2
		Shiomi2chome				0	2		7			2			1			1			3			1	2	0	15				Shiomi2chome				0			4		1	3			2			2
		Shiomi13chome				0		3	4			2	1		2			1			3			1	1	3	13				Shiomi13chome				0			4			3			2			2
		Sogoground				0			4			2			2			1			3			1	0	0	13				Sogoground				0			4			3			2		1	1
		Komabaminami1chome				0	1		5	1		3			2			1			3			1	2	0	15				Komabaminami1chome				0	1		5		1	2			2		1	0		1
		Katsuramachi3chome				0			5			3			2			1			3			1			15				Katsuramachi3chome				0			5			2			2			0
		Katsuramachi2chome				0			5			3			2			1			3			1			15				Katsuramachi2chome				0			5			2			2			0
		Minami8jo				0			5		1	2			2			1			3			1	0	1	14				Minami8jo				0			5			2			2			0
		Daimachi3chome				0			5			2	1		3			1			3			1	1	0	15				Daimachi3chome				0			5			2			2			0
		Nankomae				0		1	4			2		1	2		1	0			3			1	0	3	12				Nankomae				0			5			2			2			0
		Daimachi2chome				0			4			2			2			0			3			1	0	0	12				Daimachi2chome				0			5			2			2			0
		Daimachi1chome				0			4			2			2			0			3			1	0	0	12				Daimachi1chome				0			5			2			2			0
		Higashi5chome				0		1	3			2		1	1			0			3			1	0	2	10				Higashi5chome				0		1	4			2			2			0
		Higashi3chome				0		2	1	2		4			1			0			3			1	2	2	10				Higashi3chome				0			4			2			2			0
		Higashi1chome				0			1		1	3			1			0		1	2		1	0	0	3	7				Higashi1chome				0			4			2			2			0
		Nishi2chome				0			1			3		1	0			0		1	1			0	0	2	5				Nishi2chome				0		1	3			2		2	0			0
		Busterminal				0			1			3			0			0			1			0	0	0	5				Busterminal				0			3			2			0			0
		Moyoroiriguchi				0			1		3	0			0			0			1			0	0	3	2				Moyoroiriguchi				0	1	3	1		1	1			0			0
		Koseibyoin				0			1			0			0			0			1			0	0	0	2				Koseibyoin				0			1			1			0			0
		Okhotskgodochosha				0			1			0			0			0			1			0			2				Okhotskgodochosha				0			1			1			0			0
		Nishi7chome				0			1			0			0			0			1			0	0	0	2				Nishi7chome		1		1			1			1			0			0
		Echocenter				0			1			0			0			0			1			0	0	0	2				Echocenter				1			1			1			0			0
		Nishi4chome				0		1	0			0			0			0		1	0			0	0	2	0				Nishi4chome			1	0		1	0		1	0			0			0		1
		Abashirieki				0			0			0			0			0			0			0			0				Abashirieki				0			0			0			0			0
		Koyoiriguchi				0			0			0			0			0			0			0			0				Koyoiriguchi				0			0			0			0			0
		Koyobyoinmae				0			0			0			0			0			0			0			0				Koyobyoinmae				0			0			0			0			0
		Chuoshogakko				0			0			0			0			0			0			0			0				Chuoshogakko				0			0			0			0			0
		Koyodanchiminami				0			0			0			0			0			0			0			0				Koyodanchiminami				0			0			0			0			0
		Koyodanchichuo				0			0			0			0			0			0			0			0				Koyodanchichuo				0			0			0			0			0
		Koyodousyokujuutaku																													Koyodousyokujuutaku
		Total		0	0		10	10		6	6		4	4		2	2		3	3		2	2		27	27					Total		4	4		16	16		8	8		5	5		8	8		2	2
[truncated: 79 more columns]

## Sheet: From Station (Jun,2013)
	Busstop			9:10(AM)															9:10(AM)											Busstop			10:40(AM)															10:40(AM)
				21,Jun(Fri)			22,Jun(Sat)			23,Jun(Sun)			24,Jun(Mon)			25,Jun(Tue)			26,Jun(Wed)			27,Jun(Thu)			Total								21,Jun(Fri)			22,Jun(Sat)			23,Jun(Sun)			24,Jun(Mon)			25,Jun(Tue)			26,Jun(Wed)
				On	Off	Pass	On	Off	Pass	On	Off	Pass	On	Off	Pass	On	Off	Pass	On	Off	Pass	On	Off	Pass	On	Off	Pass						On	Off	Pass	On	Off	Pass	On	Off	Pass	On	Off	Pass	On	Off	Pass	On	Off
		Koyodousyokujutaku				0	3		3	1		1			0			0			0			0	4	0	4				Koyodousyokujutaku				0			0			0			0			0
		Koyodanchichuo		1		1	1		4	2		3			0	2		2			0	4		4	10	0	14				Koyodanchichuo		1		1			0			0			0	1		1
		Danchiapart				1	1		5	1		4			0	2		4	1		1			4	5	0	19				Danchiapart				1			0			0			0			1
		Chuoshogakko		1		2			5			4	2		2			4	2		3	3		7	8	0	27				Chuoshogakko				1			0			0	1		1			1	1
		Koyobyoinmae		2		4			5			4	4		6	2		6	2		5	2		9	12	0	39				Koyobyoinmae		2		3	2		2			0	2		3	1		2	1
		Koyoiriguchi		1	1	4		3	2		1	3	1		7			6			5			9	2	5	36				Koyoiriguchi				3			2			0			3	2		4	1
		Abashiriekimae3				4			2			3			7			6			5			9			36				Abashiriekimae3				3			2			0			3			4
		Nishi4chome				4			2			3			7			6			5			9			36				Nishi4chome				3			2			0			3			4
		Echocenter				4			2			3			7			6			5			9			36				Echocenter				3			2			0			3			4
		Okhotskgodochosha				4		1	1		1	2			7		2	4		1	4		4	5	0	9	27				Okhotskgodochosha				3			2			0			3			4
		Kouseibyoinmae		2	1	5			1			2	1	1	7			4		2	2			5	3	4	26				Kouseibyoinmae		2		5			2			0	2		5	2	1	5	4
		Moyoroiriguchi				5			1			2			7			4			2			5	0	0	26				Moyoroiriguchi				5			2			0			5			5	1
		Busterminal			1	4	6		7	3		5	8	1	14	1	1	4		1	1	2	1	6	20	5	41				Busterminal		3		8	1	1	2			0	1	1	5	2	1	6		1
		Nishi2chome				4			7			5		1	13	1		5			1		1	5	1	2	40				Nishi2chome			1	7		1	1			0		1	4		1	5
		Higashi1chome			1	3			7			5			13		1	4			1			5	0	2	38				Higashi1chome				7			1			0	2	1	5			5
		Higashi3chome		3		6	3		10			5		1	12	2	1	5			1			5	8	2	44				Higashi3chome		2		9	1		2	1		1	5		10	6		11	3
		Higashi5chome				6		1	9			5		1	11			5			1			5	0	2	42				Higashi5chome			1	8			2			1			10	1	1	11
		Daimachi2chome				6		2	7			5			11			5	1		2			5	1	2	41				Daimachi2chome				8			2			1	1		11		1	10
		Nankomae				6		3	4			5		7	4			5			2			5	0	10	31				Nankomae				8		2	0			1		1	10		1	9
		Daimachi3chome				6			4			5			4	1		6			2			5	1	0	32				Daimachi3chome			1	7			0			1			10			9
		Katsuramachi3chome			1	5			4			5		2	2	1	2	5		1	1		1	4	1	7	26				Katsuramachi3chome			1	6			0			1			10		2	7	1	3
		Komabaminami1chome		1	1	5			4			5			2			5			1		2	2	1	3	24				Komabaminami1chome				6			0			1		1	9		1	6
		Sogoground			1	4		3	1			5			2			5			1			2	0	4	20				Sogoground				6			0			1			9			6		1
		Shiomi3chome		1		5		1	0		1	4			2			5			1			2	1	2	19				Shiomi3chome				6	1		1	1		2		1	8		1	5
		Shiomi2chome				5			0	2		6			2			5			1			2	2	0	21				Shiomi2chome				6	2		3			2	1		9			5
		Shiomi10chome		1		6			0	2		8			2	2		7	1		2	2		4	8	0	29				Shiomi10chome				6	3		6	1		3	3		12	2		7	1
		Shiomi11chome				6	3		3	1		9	1	1	2			7			2	1		5	6	1	34				Shiomi11chome			1	5			6			3			12			7	1
		Shiomi8chome			2	4	1		4	2		11			2		1	6			2	1		6	4	3	35				Shiomi8chome				5			6			3		2	10		2	5
		Shiomi7chome				4			4			11			2			6			2			6	0	0	35				Shiomi7chome				5			6			3			10			5
		Shiomidanchichuo		2	1	5	1		5			11	1		3			6	1		3	4	2	8	9	3	41				Shiomidanchichuo		1		6			6	1		4		2	8	1	1	5		2
		Shiomiminamidori				5			5			11			3			6			3			8	0	0	41				Shiomiminamidori				6			6			4			8			5
		Kogabyoin			1	4	1		6			11		1	2		1	5	1		4	1		9	3	3	41				Kogabyoin			1	5			6			4			8	2	2	5
		Shiomiminamidori				4	1		7			11			2			5			4	1		10	2	0	43				Shiomiminamidori				5			6			4			8			5
		Shiomi5chome			1	3			7			11		1	1		1	4			4			10	0	3	40				Shiomi5chome				5			6			4			8			5		2
		Asahigaokadanchi				3			7			11			1		1	3			4			10	0	1	39				Asahigaokadanchi			3	2			6			4		1	7		1	4		1
		Komabaminami6chome				3			7			11			1			3			4			10	0	0	39				Komabaminami6chome				2			6			4			7			4
		Komaba5chome				3			7			11			1			3			4			10	0	0	39				Komaba5chome				2			6			4			7			4
		Alsakit			1	2		4	3		5	6		1	0		2	1		4	0		6	4	0	23	16				Alsakit			1	1		3	3		4	0		4	3		4	0		3
		Komaba8chome			2	0		3	0		6	0			0		1	0			0		4	0	0	16	0				Komaba8chome			1	0		3	0			0		3	0			0		1
		Total		15	15		21	21		14	14		18	18		14	14		9	9		21	21		112	112					Total		11	11		10	10		4	4		18	18		20	20		14	14
	Busstop			13:55(PM)															13:55(PM)											Busstop			3:20(PM)															3:20(PM)
				21,Jun(Fri)			22,Jun(Sat)			23,Jun(Sun)			24,Jun(Mon)			25,Jun(Tue)			26,Jun(Wed)			27,Jun(Thu)			Total								21,Jun(Fri)			22,Jun(Sat)			23,Jun(Sun)			24,Jun(Mon)			25,Jun(Tue)			26,Jun(Wed)
				On	Off	Pass	On	Off	Pass	On	Off	Pass	On	Off	Pass	On	Off	Pass	On	Off	Pass	On	Off	Pass	On	Off	Pass						On	Off	Pass	On	Off	Pass	On	Off	Pass	On	Off	Pass	On	Off	Pass	On	Off
		Koyodousyokujutaku				0			0			0			0			0			0			0			0				Koyodousyokujutaku				0			0			0			0			0
		Koyodanchichuo				0			0			0			0			0			0			0			0				Koyodanchichuo				0			0			0			0			0
		Danchiapart				0			0			0			0			0			0			0			0				Danchiapart				0			0			0			0			0
		Chuoshogakko				0			0			0			0			0			0			0			0				Chuoshogakko				0			0			0			0			0
		Koyobyoinmae				0			0			0			0			0			0			0			0				Koyobyoinmae				0			0			0			0			0
		Koyoiriguchi				0			0			0			0			0			0			0			0				Koyoiriguchi				0			0			0			0			0
		Abashiriekimae3		1		1			0	1		1			0			0			0			0	2	0	2				Abashiriekimae3		1		1			0	2		2			0	1		1	1
		Nishi4chome				1			0			1			0			0			0			0	0	0	2				Nishi4chome				1			0			2			0			1
		Echocenter				1			0			1			0			0	1		1			0	1	0	3				Echocenter		1		2	1		1			2	2		2	4		5	3
		Okhotskgodochosha		1		2			0			1			0			0			1			0	1	0	4				Okhotskgodochosha				2	2		3			2	1		3	1		6	1
		Kouseibyoinmae				2			0			1			0			0			1			0	0	0	4				Kouseibyoinmae		1		3			3			2			3			6
		Moyoroiriguchi				2			0			1			0			0			1			0	0	0	4				Moyoroiriguchi		1		4			3			2			3			6
		Busterminal				2	1		1	1		2			0			0			1			0	2	0	6				Busterminal		1		5	1		4			2	1		4			6	2	1
		Nishi2chome				2			1			2			0	1		1			1			0	1	0	7				Nishi2chome		1		6			4			2			4			6
		Higashi1chome				2			1			2			0			1			1			0	0	0	7				Higashi1chome				6	1		5			2	2	1	5			6	1
		Higashi3chome		1		3			1			2			0	1		2			1			0	2	0	9				Higashi3chome		3		9	1		6	2		4	7		12	1		7
		Higashi5chome				3			1			2			0			2			1			0	0	0	9				Higashi5chome				9	1		7			4			12			7	1
		Daimachi2chome				3			1			2			0			2			1			0	0	0	9				Daimachi2chome				9			7			4		3	9	1	1	7
		Nankomae				3	1		2			2			0			2			1			0	1	0	10				Nankomae				9			7	1		5			9		2	5		1
		Daimachi3chome				3			2		1	1			0			2			1			0	0	1	9				Daimachi3chome			1	8			7			5		2	7			5
		Katsuramachi3chome				3			2			1			0			2			1	1		1	1	0	10				Katsuramachi3chome			2	6		1	6		1	4	1	2	6		1	4	1
		Komabaminami1chome				3			2			1			0			2		1	0			1	0	1	9				Komabaminami1chome				6		1	5		1	3			6			4
		Sogoground				3			2			1			0			2			0			1	0	0	9				Sogoground			2	4		1	4		1	2			6			4		1
		Shiomi3chome			1	2			2		1	0			0			2			0			1	0	2	7				Shiomi3chome				4		1	3	1	1	2		1	5			4		1
		Shiomi2chome				2	2		4	1		1			0			2			0	1		2	4	0	11				Shiomi2chome				4			3	1		3			5			4
		Shiomi10chome				2			4			1			0			2	1		1			2	1	0	12				Shiomi10chome			1	3	1		4			3	1	2	4		1	3		3
		Shiomi11chome				2			4			1			0	1		3			1			2	1	0	13				Shiomi11chome			2	1			4			3			4			3
		Shiomi8chome				2			4			1			0		1	2			1			2	0	1	12				Shiomi8chome				1			4			3		1	3			3		2
		Shiomi7chome				2	2		6			1			0			2			1			2	2	0	14				Shiomi7chome				1			4			3			3			3
		Shiomidanchichuo				2			6			1	1		1	2		4			1			2	3	0	17				Shiomidanchichuo		1		2			4		1	2			3		2	1
		Shiomiminamidori				2			6			1			1			4			1			2	0	0	17				Shiomiminamidori				2			4			2			3			1
		Kogabyoin			1	1		1	5			1			1	1		5	1		2			2	2	2	17				Kogabyoin				2		1	3			2			3			1	1	1
		Shiomiminamidori				1			5			1			1			5			2			2	0	0	17				Shiomiminamidori				2			3			2			3			1
		Shiomi5chome				1	1		6			1			1			5			2			2	1	0	18				Shiomi5chome				2	2		5			2			3		1	0
		Asahigaokadanchi				1			6			1			1		1	4			2			2	0	1	17				Asahigaokadanchi				2		1	4			2		1	2			0
		Komabaminami6chome				1			6			1			1			4			2			2	0	0	17				Komabaminami6chome				2			4			2			2			0
		Komaba5chome				1			6			1			1			4			2			2	0	0	17				Komaba5chome				2			4			2			2			0
		Alsakit				1		3	3			1		1	0		4	0		1	1		1	1	0	10	7				Alsakit				2		3	1		2	0			2			0
		Komaba8chome			1	0		3	0		1	0			0			0		1	0		1	0	0	7	0				Komaba8chome			2	0		1	0			0		2	0			0		1
		Total		3	3		7	7		3	3		1	1		6	6		3	3		2	2		25	25					Total		10	10		10	10		7	7		15	15		8	8		11	11
[truncated: 79 more columns]

## Sheet: From Omagari (Jun,2013)
	Busstop			7:10(AM)															7:10(AM)
				21,Jun(Fri)			22,Jun(Sat)			23,Jun(Sun)			24,Jun(Mon)			25,Jun(Tue)			26,Jun(Wed)			27,Jun(Thu)			Total
				On	Off	Pass	On	Off	Pass	On	Off	Pass	On	Off	Pass	On	Off	Pass	On	Off	Pass	On	Off	Pass	On	Off	Pass
		Omagari2chome				0									0			0	1		1			0	1	0	1
		Omagari				0									0			0	1		2			0	1	0	2
		Keimsyomae				0									0	1		1			2			0	1	0	3
		Helloworkmae				0									0			1			2			0	0	0	3
		Nishishogakko				0									0			1			2			0	0	0	3
		Abashiriekimae				0									0			1			2			0	0	0	3
		Nishi7chomae		2		2							1		1			1			2			0	3	0	6
		Okhotskgodochosha		2		4							3		4	1		2	2		4	3		3	11	0	17
		Kouseibyoinmae		4		8									4	3		5	2		6	3		6	12	0	29
		Moyoroiriguchi				8									4			5			6			6	0	0	29
		Busterminal				8									4		1	4	1		7			6	1	1	29
		Nishi2come				8									4			4			7			6	0	0	29
		Higashi1chome				8									4			4			7			6	0	0	29
		Higashi3chome				8									4			4			7			6	0	0	29
		Higashi5chome				8									4			4			7			6	0	0	29
		Daimachi2chome			2	6								1	3			4			7			6	0	3	26
		Nankomae			3	3									3		3	1		3	4		4	2	0	13	13
		Daimachi3chome				3									3			1			4			2	0	0	13
		Katsuramachi3chome				3									3			1			4			2	0	0	13
		Komabaminami1chome				3									3			1			4			2	0	0	13
		Sogoground		1		4							1		4	1		2			4	1		3	4	0	17
		Shiomi3chome				4									4			2			4			3	0	0	17
		Shiomi6chome				4									4			2			4			3	0	0	17
		Shiomidanchichuo				4									4			2			4			3	0	0	17
		Kogabyoin			4	0								4	0		2	0		4	0		3	0	0	17	0
																		0			0				0	0	0
																		0			0				0	0	0
																		0							0	0	0
																									0	0	0
		Total		9	9								5	5		6	6		7	7		7	7		34	34

## Sheet: To Station (Jun,2013)
	Busstop			7:30(AM)															7:30(AM)											Busstop			9:55(AM)															9:55(AM)
				21,Jun(Fri)			22,Jun(Sat)			23,Jun(Sun)			24,Jun(Mon)			25,Jun(Tue)			26,Jun(Wed)			27,Jun(Thu)			Total								21,Jun(Fri)			22,Jun(Sat)			23,Jun(Sun)			24,Jun(Mon)			25,Jun(Tue)			26,Jun(Wed)
				On	Off	Pass	On	Off	Pass	On	Off	Pass	On	Off	Pass	On	Off	Pass	On	Off	Pass	On	Off	Pass	On	Off	Pass						On	Off	Pass	On	Off	Pass	On	Off	Pass	On	Off	Pass	On	Off	Pass	On	Off
		Tsukushigaokadanchi				0			0			0			0			0			0			0	0	0	0				Tsukushigaokadanchi				0			0			0			0			0
		Tsukushigaokachuo				0			0			0			0			0			0			0	0	0	0				Tsukushigaokachuo				0			0			0			0			0
		Tsukushigaoka5chome				0			0			0			0			0			0			0	0	0	0				Tsukushigaoka5chome				0			0			0			0			0
		Tsukushigaoka4chome		1		1			0			0			0			0			0			0	1	0	1				Tsukushigaoka4chome				0			0			0			0			0
		Tsukushigaoka3chome				1			0			0			0			0			0			0	0	0	1				Tsukushigaoka3chome				0			0			0			0			0
		Tsukushigaoka2chome				1			0			0	1		1	1		1	1		1			0	3	0	4				Tsukushigaoka2chome				0			0			0			0			0
		Komaba8chome				1			0			0			1			1			1			0	0	0	4				Komaba8chome				0	1		1			0			0			0
		Shoppingtownhigashiguchi				1			0			0			1			1	1		2			0	1	0	5				Shoppingtownhigashiguchi				0	1		2	1		1			0			0
		Shoppingtownnishiguci				1			0			0			1			1			2			0	0	0	5				Shoppingtownnishiguci		1		1			2			1	1		1			0	1
		Komaba5chome				1			0			0			1			1			2			0	0	0	5				Komaba5chome				1			2			1			1			0
		Komabaminami6chome		3		4			0			0	2		3	2		3	1		3	1		1	9	0	14				Komabaminami6chome				1	1		3	1		2	3		4	1		1
		Asahigaokadanchi				4			0			0			3			3	1		4	1		2	2	0	16				Asahigaokadanchi			1	0		1	2	1		3			4			1		1
		Shiomi5chome				4			0			0			3			3			4			2	0	0	16				Shiomi5chome				0			2			3			4			1
		Shiomiminamidori			2	2			0			0		2	1		3	0	1	4	1		1	1	1	12	5				Shiomiminamidori		1		1			2			3	1	1	4	3		4
		Kogabyoin				2			0			0			1			0			1			1	0	0	5				Kogabyoin				1			2			3			4			4
		Shiomiminamidori		2		4			0			0	1		2	1		1	1		2	1		2	6	0	11				Shiomiminamidori		4		5			2			3	1		5			4	2
		Shiomidanchichuo				4			0			0			2			1	1		3			2	1	0	12				Shiomidanchichuo				5			2			3		1	4			4
		Shiomi8chome				4			0			0			2			1			3			2	0	0	12				Shiomi8chome				5			2			3	1		5	1		5
		Shiomi9chome		1		5			0			0	2		4	1		2	2		5	2		4	8	0	20				Shiomi9chome		1		6			2		1	2	2		7			5
		Shiomi11chome				5			0			0			4			2	1		6	1		5	2	0	22				Shiomi11chome			1	5	1		3	1		3			7	1		6
		Shiomi10chome				5			0			0			4			2			6			5	0	0	22				Shiomi10chome				5			3	1		4			7			6	1
		Shiomi2chome		1		6			0			0	2		6	3		5	1		7	1		6	8	0	30				Shiomi2chome				5			3			4	1	1	7	1		7
		Shiomi13chome				6			0			0	1		7			5			7			6	1	0	31				Shiomi13chome		1		6	1		4	1		5			7	1		8	1
		Sogoground				6			0			0			7			5			7			6	0	0	31				Sogoground				6			4			5			7			8
		Komabaminami1chome		2		8			0			0			7	1		6			7			6	3	0	34				Komabaminami1chome				6		1	3	1		6			7			8
		Katsuramachi3chome				8			0			0			7			6			7			6	0	0	34				Katsuramachi3chome				6			3			6			7			8
		Katsuramachi2chome				8			0			0		1	6			6			7			6	0	1	33				Katsuramachi2chome				6			3			6			7			8
		Minami8jo				8			0			0			6			6			7			6			33				Minami8jo				6			3			6			7	1		9
		Daimachi3chome				8			0			0			6			6			7			6			33				Daimachi3chome				6			3			6		1	6			9
		Nankomae				8			0			0			6			6			7			6			33				Nankomae		2		8			3	1		7	2		8			9	1
		Daimachi2chome				8			0			0			6			6			7			6			33				Daimachi2chome		1		9			3			7			8			9
		Daimachi1chome				8			0			0			6			6			7			6			33				Daimachi1chome			2	7	1		4			7			8		2	7	1	2
		Higashi5chome		2	2	8			0			0		1	5		1	5		3	4			6	2	7	28				Higashi5chome			2	5		1	3		1	6		2	6		1	6		1
		Higashi3chome				8			0			0			5			5			4			6	0	0	28				Higashi3chome				5			3			6		1	5		1	5
		Higashi1chome			1	7			0			0		1	4		1	4	1	2	3		1	5	1	6	23				Higashi1chome			1	4		2	1			6		2	3		4	1	1
		Nishi2chome				7			0			0		1	3			4			3			5	0	1	22				Nishi2chome				4			1			6	2		5			1
		Busterminal			1	6			0			0		1	2		1	3		1	2		1	4	0	5	17				Busterminal			2	2			1			6		1	4			1		1
		Moyoroiriguchi			1	5			0			0			2		2	1		1	1			4	0	4	13				Moyoroiriguchi				2			1	1		7	1	2	3	2		3
		Koseibyoin			3	2			0			0		2	0		1	0		1	0		1	3	0	8	5				Koseibyoin				2	1		2	1		8	1		4		1	2		1
		Okhotskgodochosha				2			0			0			0			0			0			3	0	0	5				Okhotskgodochosha				2			2			8			4			2
		Nishi7chome				2			0			0			0			0			0			3	0	0	5				Nishi7chome				2			2			8			4			2
		Echocenter				2			0			0			0			0			0			3			5				Echocenter				2			2			8			4			2
		Nishi4chome			2	0			0			0			0			0			0		3	0	0	5	0				Nishi4chome				2			2			8			4			2
		Abashirieki				0			0			0			0			0			0			0			0				Abashirieki			2	0			2	1		9		2	2			2		1
		Koyoiriguchi				0			0			0			0			0			0			0			0				Koyoiriguchi				0		1	1		1	8			2			2		1
		Koyobyoinmae				0			0			0			0			0			0			0			0				Koyobyoinmae				0			1		1	7		1	1		2	0
		Chuoshogakko				0			0			0			0			0			0			0			0				Chuoshogakko				0			1			7			1			0
		Koyodanchiminami				0			0			0			0			0			0			0			0				Koyodanchiminami				0		1	0			7		1	0			0
		Koyodanchichuo				0			0			0			0			0			0			0			0				Koyodanchichuo				0			0		7	0			0			0
		Koyodousyokujuutaku																													Koyodousyokujuutaku
		Total		12	12		0	0		0	0		9	9		9	9		12	12		7	7		49	49					Total		11	11		7	7		11	11		16	16		11	11		8	8
	Busstop			1:11(PM)															1:11(PM)											Busstop			2:36(PM)															2:36(PM)
				21,Jun(Fri)			22,Jun(Sat)			23,Jun(Sun)			24,Jun(Mon)			25,Jun(Tue)			26,Jun(Wed)			27,Jun(Thu)			Total								21,Jun(Fri)			22,Jun(Sat)			23,Jun(Sun)			24,Jun(Mon)			25,Jun(Tue)			26,Jun(Wed)
				On	Off	Pass	On	Off	Pass	On	Off	Pass	On	Off	Pass	On	Off	Pass	On	Off	Pass	On	Off	Pass	On	Off	Pass						On	Off	Pass	On	Off	Pass	On	Off	Pass	On	Off	Pass	On	Off	Pass	On	Off
		Tsukushigaokadanchi				0			0			0			0			0			0			0			0				Tsukushigaokadanchi				0			0			0			0			0
		Tsukushigaokachuo				0			0			0			0			0			0			0			0				Tsukushigaokachuo				0			0			0			0			0
		Tsukushigaoka5chome				0			0			0			0			0			0			0			0				Tsukushigaoka5chome				0			0			0			0			0
		Tsukushigaoka4chome				0			0			0			0			0			0			0			0				Tsukushigaoka4chome				0			0			0			0			0
		Tsukushigaoka3chome				0			0			0			0			0			0			0			0				Tsukushigaoka3chome				0			0			0			0			0
		Tsukushigaoka2chome				0			0			0			0			0			0			0			0				Tsukushigaoka2chome				0			0			0			0			0
		Komaba8chome		1		1	1		1			0	1		1			0	1		1			0	4	0	4				Komaba8chome				0	1		1	3		3			0			0
		Shoppingtownhigashiguchi		2		3	1		2	5		5	4		5	2		2	3		4	1		1	18	0	22				Shoppingtownhigashiguchi		4		4	7		8	10		13	5		5	1		1	3
		Shoppingtownnishiguci				3			2	1		6			5			2			4			1	1	0	23				Shoppingtownnishiguci				4	4		12			13			5	1		2
		Komaba5chome				3			2			6			5			2			4			1	0	0	23				Komaba5chome				4			12			13			5			2
		Komabaminami6chome				3			2			6		1	4	1		3			4			1	1	1	23				Komabaminami6chome				4		1	11			13			5			2
		Asahigaokadanchi				3			2			6			4			3			4			1	0	0	23				Asahigaokadanchi				4			11			13			5			2
		Shiomi5chome				3			2			6			4			3			4			1	0	0	23				Shiomi5chome				4			11			13			5			2
		Shiomiminamidori			1	2	1		3		1	5	1		5			3		1	3			1	2	3	22				Shiomiminamidori				4	3	1	13	1	1	13			5			2
		Kogabyoin				2			3			5	1		6			3			3			1	1	0	23				Kogabyoin				4			13			13			5			2
		Shiomiminamidori				2			3		1	4			6			3		1	2			1	0	2	21				Shiomiminamidori				4			13		1	12			5			2
		Shiomidanchichuo				2			3			4			6			3			2			1	0	0	21				Shiomidanchichuo				4			13		1	11			5			2
		Shiomi8chome			1	1			3			4			6			3			2			1	0	1	20				Shiomi8chome				4			13			11		1	4			2
		Shiomi9chome				1		2	1			4			6			3			2			1	0	2	18				Shiomi9chome			1	3		1	12		3	8		2	2			2		2
		Shiomi11chome				1			1		3	1		1	5			3		1	1			1	0	5	13				Shiomi11chome			2	1		3	9	2	3	7		2	0		1	1
		Shiomi10chome				1			1		1	0			5			3			1			1	0	1	12				Shiomi10chome				1		2	7			7			0			1
		Shiomi2chome				1			1			0		1	4			3			1			1	0	1	11				Shiomi2chome				1			7		1	6			0		1	0
		Shiomi13chome				1			1			0			4			3			1	1		2	1	0	12				Shiomi13chome				1			7			6			0			0
		Sogoground				1			1			0			4			3			1			2	0	0	12				Sogoground				1			7			6			0			0
		Komabaminami1chome				1			1			0	1		5			3	1		2			2	2	0	14				Komabaminami1chome				1			7		1	5			0			0	1
		Katsuramachi3chome				1			1			0			5			3			2			2			14				Katsuramachi3chome				1			7			5			0			0
		Katsuramachi2chome				1			1			0			5			3			2			2			14				Katsuramachi2chome				1			7			5			0			0
		Minami8jo				1			1			0			5			3			2			2	0	0	14				Minami8jo				1			7		3	2			0			0		1
		Daimachi3chome				1	3		4			0	3	1	7			3			2			2	6	1	19				Daimachi3chome				1		2	5			2			0			0
		Nankomae				1			4			0		1	6		1	2		1	1		1	1	0	4	15				Nankomae				1			5			2			0			0
		Daimachi2chome				1			4			0			6			2	1		2			1	1	0	16				Daimachi2chome				1		1	4			2			0			0
		Daimachi1chome				1			4			0			6		1	1			2			1	0	1	15				Daimachi1chome				1			4		1	1			0			0
		Higashi5chome				1			4			0			6			1		1	1	1		2	1	1	15				Higashi5chome				1		1	3			1			0			0
		Higashi3chome				1			4			0			6			1			1			2	0	0	15				Higashi3chome				1			3			1			0			0
		Higashi1chome				1		3	1			0		3	3			1			1			2	0	6	9				Higashi1chome				1			3			1			0			0
		Nishi2chome				1			1			0		1	2			1			1			2	0	1	8				Nishi2chome				1			3			1			0			0
		Busterminal				1			1			0			2			1			1		1	1	0	1	7				Busterminal				1			3			1			0			0
		Moyoroiriguchi			1	0			1			0		1	1		1	0			1			1	0	3	4				Moyoroiriguchi			1	0			3			1			0			0
		Koseibyoin				0			1			0			1			0			1		1	0	0	1	3				Koseibyoin				0			3		1	0			0			0
		Okhotskgodochosha				0			1			0			1			0			1			0			3				Okhotskgodochosha				0			3			0			0			0
		Nishi7chome				0		1	0			0			1			0			1	1		1	1	1	3				Nishi7chome				0			3			0			0			0		1
		Echocenter				0			0			0			1			0			1			1	0	0	3				Echocenter				0			3			0			0			0
		Nishi4chome				0			0			0		1	0			0		1	0		1	0	0	3	0				Nishi4chome				0		3	0			0			0			0
		Abashirieki				0			0			0			0			0			0			0			0				Abashirieki				0			0			0			0			0
		Koyoiriguchi				0			0			0			0			0			0			0			0				Koyoiriguchi				0			0			0			0			0
		Koyobyoinmae				0			0			0			0			0			0			0			0				Koyobyoinmae				0			0			0			0			0
		Chuoshogakko				0			0			0			0			0			0			0			0				Chuoshogakko				0			0			0			0			0
		Koyodanchiminami				0			0			0			0			0			0			0			0				Koyodanchiminami				0			0			0			0			0
		Koyodanchichuo				0			0			0			0			0			0			0			0				Koyodanchichuo				0			0			0			0			0
		Koyodousyokujuutaku																													Koyodousyokujuutaku
		Total		3	3		6	6		6	6		11	11		3	3		6	6		4	4		39	39					Total		4	4		15	15		16	16		5	5		2	2		4	4
[truncated: 79 more columns]

## Sheet: From Station (Sep,2013)
	Busstop			9:10(AM)															9:10(AM)											Busstop			10:40(AM)															10:40(AM)
				7,Sep(Sat)			8,Sep(Sun)			9,Sep(Mon)			10,Sep(Tue)			11,Sep(Wed)			12,Sep(Thu)			13,Sep(Fri)			Total								7,Sep(Sat)			8,Sep(Sun)			9,Sep(Mon)			10,Sep(Tue)			11,Sep(Wed)			12,Sep(Thu)
				On	Off	Pass	On	Off	Pass	On	Off	Pass	On	Off	Pass	On	Off	Pass	On	Off	Pass	On	Off	Pass	On	Off	Pass						On	Off	Pass	On	Off	Pass	On	Off	Pass	On	Off	Pass	On	Off	Pass	On	Off
		Koyodousyokujutaku		1		1	1		1			0	1		1			0			0			0	3	0	3				Koyodousyokujutaku				0			0			0			0	1		1	1
		Koyodanchichuo		1		2			1	2		2	1		2			0	2		2	4		4	10	0	13				Koyodanchichuo		1		1			0			0			0			1
		Danchiapart		1		3	1		2	1		3			2	2		2			2	1		5	6	0	19				Danchiapart				1			0			0			0			1
		Chuoshogakko				3			2	1		4			2			2			2	4		9	5	0	24				Chuoshogakko		2		3			0			0	1		1			1	1
		Koyobyoinmae		1		4	1		3	2		6	1		3	2		4	2		4	7		16	16	0	40				Koyobyoinmae		2		5	3		3	2		2	2		3	2		3	3
		Koyoiriguchi			1	3			3		1	5		1	2		1	3			4			16	0	4	36				Koyoiriguchi		1		6			3	2		4		1	2			3
		Abashiriekimae3				3			3			5			2			3			4			16			36				Abashiriekimae3				6			3			4			2			3
		Nishi4chome				3			3			5			2			3			4			16			36				Nishi4chome				6			3			4			2			3
		Echocenter				3			3			5			2			3			4			16			36				Echocenter				6			3			4			2			3
		Okhotskgodochosha			1	2		2	1		1	4		1	1		1	2		1	3			16	0	7	29				Okhotskgodochosha			1	5			3			4			2			3
		Kouseibyoinmae				2	1		2		1	3			1			2	1		4		1	15	2	2	29				Kouseibyoinmae			1	4		1	2	1		5	5	2	5	1	1	3	1	1
		Moyoroiriguchi				2			2			3			1			2			4			15	0	0	29				Moyoroiriguchi		3		7			2			5			5	1		4
		Busterminal		4	1	5	1	2	1		1	2		1	0			2			4	1	1	15	6	6	29				Busterminal			4	3	2	1	3	1	1	5	1		6			4	1	4
		Nishi2chome				5	2		3		1	1			0			2			4		11	4	2	12	19				Nishi2chome		2		5	1		4	2		7	2		8			4	1
		Higashi1chome				5			3			1			0			2			4			4	0	0	19				Higashi1chome		1		6			4			7	1		9		1	3
		Higashi3chome		1		6			3			1			0	1	1	2	2		6	3	1	6	7	2	24				Higashi3chome		5		11	5		9	3	1	9	4		13	1		4	1
		Higashi5chome				6			3			1			0	2		4			6			6	2	0	26				Higashi5chome				11			9			9		1	12			4		1
		Daimachi2chome				6			3			1			0	1		5			6		1	5	1	1	26				Daimachi2chome				11			9			9			12			4
		Nankomae			3	3		1	2			1			0			5	1		7			5	1	4	23				Nankomae			2	9	1	2	8			9		1	11	1		5
		Daimachi3chome				3			2			1			0	1		6	1		8		1	4	2	1	24				Daimachi3chome			3	6			8			9			11			5
		Katsuramachi3chome			2	1			2		1	0			0		2	4		5	3		2	2	0	12	12				Katsuramachi3chome				6			8			9		1	10		2	3		1
		Komabaminami1chome				1			2			0			0			4	1		4			2	1	0	13				Komabaminami1chome				6		1	7		2	7			10			3		1
		Sogoground				1		2	0	1		1			0	1		5			4			2	2	2	13				Sogoground				6			7		1	6		1	9			3
		Shiomi3chome		1	1	1			0			1	1		1			5	1	1	4			2	3	2	14				Shiomi3chome			1	5	1		8		2	4		3	6			3
		Shiomi2chome				1	1		1			1	1		2			5			4			2	2	0	16				Shiomi2chome				5			8			4	2		8			3
		Shiomi10chome				1	1		2	1		2	3		5	2	1	6	2	1	5	1		3	10	2	24				Shiomi10chome			1	4	3		11			4	2		10	2		5
		Shiomi11chome		1		2			2	3		5			5		1	5	1		6	2		5	7	1	30				Shiomi11chome				4		1	10			4			10	3		8	1
		Shiomi8chome		1		3	3		5			5	1	1	5			5	1		7		1	4	6	2	34				Shiomi8chome		1		5		2	8			4		3	7	1		9
		Shiomi7chome				3	1		6			5			5			5			7	1		5	2	0	36				Shiomi7chome			1	4			8			4			7			9
		Shiomidanchichuo		2		5	1		7	1		6	2		7	2		7	1		8	1	1	5	10	1	45				Shiomidanchichuo		2	1	5	1		9			4	2	1	8	1		10	1
		Shiomiminamidori				5			7			6			7			7			8			5	0	0	45				Shiomiminamidori				5			9			4			8			10
		Kogabyoin		1		6	2		9		1	5	1	1	7	3		10	3		11	1	1	5	11	3	53				Kogabyoin			1	4			9	1		5			8	1	3	8
		Shiomiminamidori				6			9	1		6			7			10			11			5	1	0	54				Shiomiminamidori				4			9			5			8			8
		Shiomi5chome				6		1	8			6		1	6			10			11			5	0	2	52				Shiomi5chome				4		1	8			5			8			8
		Asahigaokadanchi				6			8			6		1	5		3	7			11		1	4	0	5	47				Asahigaokadanchi				4		1	7	1	2	4			8		1	7
		Komabaminami6chome				6			8			6			5			7			11			4	0	0	47				Komabaminami6chome				4			7			4			8			7
		Komaba5chome				6			8			6			5			7			11			4	0	0	47				Komaba5chome				4			7			4			8			7
		Alsakit			2	4		4	4		2	4		4	1		4	3		10	1		3	1	0	29	18				Alsakit			3	1		4	3		4	0		5	3		7	0		2
		Komaba8chome			4	0		4	0		4	0		1	0		3	0		1	0		1	0	0	18	0				Komaba8chome			1	0		3	0			0		3	0			0		1
		Total		15	15		16	16		13	13		12	12		17	17		19	19		26	26		118	118					Total		20	20		17	17		13	13		22	22		15	15		11	11
	Busstop			1:55(PM)															1:55(PM)											Busstop			3:20(PM)															3:20(PM)
				7,Sep(Sat)			8,Sep(Sun)			9,Sep(Mon)			10,Sep(Tue)			11,Sep(Wed)			12,Sep(Thu)			13,Sep(Fri)			Total								7,Sep(Sat)			8,Sep(Sun)			9,Sep(Mon)			10,Sep(Tue)			11,Sep(Wed)			12,Sep(Thu)
				On	Off	Pass	On	Off	Pass	On	Off	Pass	On	Off	Pass	On	Off	Pass	On	Off	Pass	On	Off	Pass	On	Off	Pass						On	Off	Pass	On	Off	Pass	On	Off	Pass	On	Off	Pass	On	Off	Pass	On	Off
		Koyodousyokujutaku				0			0			0			0			0			0			0			0				Koyodousyokujutaku				0			0			0			0			0
		Koyodanchichuo				0			0			0			0			0			0			0			0				Koyodanchichuo				0			0			0			0			0
		Danchiapart				0			0			0			0			0			0			0			0				Danchiapart				0			0			0			0			0
		Chuoshogakko				0			0			0			0			0			0			0			0				Chuoshogakko				0			0			0			0			0
		Koyobyoinmae				0			0			0			0			0			0			0			0				Koyobyoinmae				0			0			0			0			0
		Koyoiriguchi				0			0			0			0			0			0			0			0				Koyoiriguchi				0			0			0			0			0
		Abashiriekimae3				0			0	2		2			0			0			0	1		1	3	0	3				Abashiriekimae3				0	1		1			0			0	3		3
		Nishi4chome				0			0			2			0			0			0			1	0	0	3				Nishi4chome				0			1			0			0			3
		Echocenter				0			0			2			0			0			0	2		3	2	0	5				Echocenter				0			1	2		2	1		1	1		4
		Okhotskgodochosha				0			0			2			0			0	1		1			3	1	0	6				Okhotskgodochosha		1		1	2		3			2	2		3	1		5	1
		Kouseibyoinmae		1		1			0			2			0			0			1	1		4	2	0	8				Kouseibyoinmae		1		2			3			2	2		5			5	2
		Moyoroiriguchi				1			0			2			0			0			1			4	0	0	8				Moyoroiriguchi				2	1		4			2			5			5
		Busterminal				1			0			2	2		2	1		1			1			4	3	0	11				Busterminal				2	1		5	3		5			5			5
		Nishi2chome				1			0			2	1		3			1			1			4	1	0	12				Nishi2chome				2			5			5			5	1		6	1
		Higashi1chome				1			0	1		3			3			1			1			4	1	0	13				Higashi1chome				2	1		6	1		6	2		7	1	1	6	2
		Higashi3chome				1	2		2	1		4	1		4	1		2	2		3			4	7	0	20				Higashi3chome		12		14	1		7	1		7			7	2		8
		Higashi5chome				1			2			4			4			2			3			4	0	0	20				Higashi5chome				14			7			7			7			8
		Daimachi2chome				1			2			4			4			2			3			4	0	0	20				Daimachi2chome			2	12			7			7	1	1	7			8
		Nankomae			1	0			2			4			4			2			3			4	0	1	19				Nankomae		2		14			7			7			7			8	1
		Daimachi3chome				0			2			4			4			2			3			4	0	0	19				Daimachi3chome				14		1	6		2	5		1	6		1	7
		Katsuramachi3chome				0			2			4			4		1	1			3			4	0	1	18				Katsuramachi3chome			1	13		1	5	1		6	1	1	6	1	1	7
		Komabaminami1chome		1		1			2			4			4			1			3			4	1	0	19				Komabaminami1chome				13			5			6			6			7
		Sogoground				1			2			4			4			1			3			4	0	0	19				Sogoground			2	11		1	4		1	5			6		1	6		1
		Shiomi3chome				1			2	2		6			4		1	0			3			4	2	1	20				Shiomi3chome				11			4			5			6		1	5		2
		Shiomi2chome				1			2	1		7			4	1		1			3			4	2	0	22				Shiomi2chome				11			4		1	4			6			5
		Shiomi10chome				1	1		3	2		9			4			1	1		4	1		5	5	0	27				Shiomi10chome			3	8		1	3		1	3		1	5	1	2	4		1
		Shiomi11chome		1		2			3			9	2		6			1			4			5	3	0	30				Shiomi11chome				8	1		4			3	1	1	5		1	3		1
		Shiomi8chome				2			3		1	8			6			1			4			5	0	1	29				Shiomi8chome			1	7			4	1	1	3		1	4		2	1
		Shiomi7chome				2			3			8			6			1			4		1	4	0	1	28				Shiomi7chome				7			4		1	2			4			1
		Shiomidanchichuo		1		3	3		6	1		9	1		7			1	1		5		2	2	7	2	33				Shiomidanchichuo		1	3	5	2		6	1	1	2		2	2			1		1
		Shiomiminamidori				3			6			9		1	6			1			5			2	0	1	32				Shiomiminamidori				5			6			2			2			1
		Kogabyoin			1	2			6		1	8		1	5			1			5		1	1	0	4	28				Kogabyoin				5			6			2			2			1
		Shiomiminamidori				2			6			8			5			1			5			1	0	0	28				Shiomiminamidori				5			6			2			2			1
		Shiomi5chome				2			6			8			5			1			5			1	0	0	28				Shiomi5chome				5			6			2		1	1			1
		Asahigaokadanchi				2			6			8			5			1	1		6			1	1	0	29				Asahigaokadanchi				5			6			2			1			1
		Komabaminami6chome				2			6			8		2	3			1		1	5			1	0	3	26				Komabaminami6chome				5		2	4			2			1			1
		Komaba5chome				2			6			8			3			1			5			1	0	0	26				Komaba5chome				5			4			2			1			1
		Alsakit				2		5	1		4	4		2	1		1	0		3	2		1	0	0	16	10				Alsakit			3	2		3	1		2	0		1	0			1		1
		Komaba8chome			2	0		1	0		4	0		1	0			0		2	0			0	0	10	0				Komaba8chome			2	0		1	0			0			0		1	0
		Total		4	4		6	6		10	10		7	7		3	3		6	6		5	5		41	41					Total		17	17		10	10		10	10		10	10		11	11		7	7
[truncated: 79 more columns]

## Sheet: From Omagari (Sep,2013)
	Busstop			7:10(AM)															7:10(AM)
				7,Sep(Sat)			8,Sep(Sun)			9,Sep(Mon)			10,Sep(Tue)			11,Sep(Wed)			12,Sep(Thu)			13,Sep(Fri)			Total														9,Sep(Mon)			10,Sep(Tue)			11,Sep(Wed)
				On	Off	Pass	On	Off	Pass	On	Off	Pass	On	Off	Pass	On	Off	Pass	On	Off	Pass	On	Off	Pass	On	Off	Pass
		Omagari2chome										0			0			0			0			0	0	0	0
		Omagari										0			0			0			0	1		1	1	0	1
		Keimsyomae										0			0			0			0			1	0	0	1
		Helloworkmae										0			0			0			0			1	0	0	1
		Nishishogakko										0			0			0			0			1	0	0	1
		Abashiriekimae										0			0			0			0			1	0	0	1
		Nishi7chomae								1		1	1		1	1		1	1		1	2		3	6	0	7
		Okhotskgodochosha								2		3	2		3	2		3	3		4	2		5	11	0	18
		Kouseibyoinmae									1	2			3	1	1	3			4	1	1	5	2	3	17
		Moyoroiriguchi										2			3			3			4			5	0	0	17
		Busterminal										2	1		4			3			4			5	1	0	18
		Nishi2come										2			4			3			4		1	4	0	1	17
		Higashi1chome										2			4			3			4			4	0	0	17
		Higashi3chome										2			4			3			4			4	0	0	17
		Higashi5chome								1		3			4			3			4			4	1	0	18
		Daimachi2chome										3		1	3			3		1	3		1	3	0	3	15
		Nankomae										3			3		1	2			3		1	2	0	2	13
		Daimachi3chome										3			3			2			3			2	0	0	13
		Katsuramachi3chome										3			3			2			3			2	0	0	13
		Komabaminami1chome										3			3			2			3			2	0	0	13
		Sogoground										3			3			2			3			2	0	0	13
		Shiomi3chome										3			3			2			3			2	0	0	13
		Shiomi6chome										3			3			2			3			2	0	0	13
		Shiomidanchichuo										3			3			2			3			2	0	0	13
		Kogabyoin									3	0		3	0		2	0		3	0		2	0	0	13	0
																		0			0				0	0	0
																		0			0				0	0	0
																		0							0	0	0
																									0	0	0
		Total								4	4		4	4		4	4		4	4		6	6		22	22
										9,Sep(Mon)			10,Sep(Tue)			11,Sep(Wed)																							9,Sep(Mon)			10,Sep(Tue)			11,Sep(Wed)

## Sheet: To Station (Sep,2013)
	Busstop			7:30(AM)															7:30(AM)											Busstop			9:55(AM)															9:55(AM)
				7,Sep(Sat)			8,Sep(Sun)			9,Sep(Mon)			10,Sep(Tue)			11,Sep(Wed)			12,Sep(Thu)			13,Sep(Fri)			Total								7,Sep(Sat)			8,Sep(Sun)			9,Sep(Mon)			10,Sep(Tue)			11,Sep(Wed)			12,Sep(Thu)
				On	Off	Pass	On	Off	Pass	On	Off	Pass	On	Off	Pass	On	Off	Pass	On	Off	Pass	On	Off	Pass	On	Off	Pass						On	Off	Pass	On	Off	Pass	On	Off	Pass	On	Off	Pass	On	Off	Pass	On	Off
		Tsukushigaokadanchi				0			0			0			0			0			0			0	0	0	0				Tsukushigaokadanchi				0			0			0			0			0
		Tsukushigaokachuo				0			0			0			0			0			0			0	0	0	0				Tsukushigaokachuo				0			0			0			0			0
		Tsukushigaoka5chome				0			0			0			0			0			0			0	0	0	0				Tsukushigaoka5chome				0			0			0			0			0
		Tsukushigaoka4chome				0			0			0			0			0	2		2			0	2	0	2				Tsukushigaoka4chome				0			0			0			0			0
		Tsukushigaoka3chome				0			0			0			0	1		1			2			0	1	0	3				Tsukushigaoka3chome				0			0			0			0			0
		Tsukushigaoka2chome				0			0			0	1		1			1	1		3	1		1	3	0	6				Tsukushigaoka2chome				0			0			0			0			0
		Komaba8chome				0			0			0			1			1			3			1	0	0	6				Komaba8chome		2		2			0			0			0			0	1
		Shoppingtownhigashiguchi				0			0			0			1	1		2			3			1	1	0	7				Shoppingtownhigashiguchi				2			0	1		1			0	2		2	1
		Shoppingtownnishiguci				0			0			0			1			2			3			1	0	0	7				Shoppingtownnishiguci				2			0			1			0	1		3
		Komaba5chome				0			0			0			1			2			3			1	0	0	7				Komaba5chome				2			0			1	1		1		1	2
		Komabaminami6chome				0			0	1		1	1		2	1		3	2		5			1	5	0	12				Komabaminami6chome				2	2		2			1			1			2
		Asahigaokadanchi				0			0			1			2			3			5			1	0	0	12				Asahigaokadanchi				2	2		4			1	1		2	1		3
		Shiomi5chome				0			0			1			2			3			5			1	0	0	12				Shiomi5chome				2			4			1		1	1		1	2
		Shiomiminamidori				0			0		1	0		2	0	1	3	1		3	2		1	0	1	10	3				Shiomiminamidori		1		3			4			1	3		4		1	1
		Kogabyoin				0			0			0			0			1			2			0	0	0	3				Kogabyoin				3			4			1			4			1		1
		Shiomiminamidori				0			0			0	1		1			1			2	2		2	3	0	6				Shiomiminamidori		1		4			4	3		4	2	1	5	2		3	1
		Shiomidanchichuo				0			0	1		1			1			1	1		3	3		5	5	0	11				Shiomidanchichuo		1		5			4			4			5			3
		Shiomi8chome				0			0	1		2			1			1			3			5	1	0	12				Shiomi8chome				5			4			4	1		6			3	1	1
		Shiomi9chome				0			0	2		4	2		3			1	3		6			5	7	0	19				Shiomi9chome		4		9			4	1		5			6	1		4
		Shiomi11chome				0			0			4			3			1			6	1		6	1	0	20				Shiomi11chome		3		12	1		5			5	2	1	7			4
		Shiomi10chome				0			0	1		5			3			1	1		7	1		7	3	0	23				Shiomi10chome				12			5			5			7			4	1
		Shiomi2chome				0			0	1		6	1		4	3		4	2		9			7	7	0	30				Shiomi2chome		1		13			5	1		6	3		10	1		5	1
		Shiomi13chome				0			0			6			4			4			9			7	0	0	30				Shiomi13chome		1		14			5			6	2		12	2		7
		Sogoground				0			0			6			4		1	3			9			7	0	1	29				Sogoground				14	1		6			6		1	11			7
		Komabaminami1chome				0			0	1		7			4	3		6	2		11	1		8	7	0	36				Komabaminami1chome		1		15			6			6			11			7
		Katsuramachi3chome				0			0			7			4			6			11			8	0	0	36				Katsuramachi3chome				15			6			6			11			7
		Katsuramachi2chome				0			0		1	6			4			6		2	9		1	7	0	4	32				Katsuramachi2chome				15			6			6			11			7
		Minami8jo				0			0			6			4			6			9			7			32				Minami8jo		1		16	5		11	1		7			11	1		8	1
		Daimachi3chome				0			0			6			4			6			9			7			32				Daimachi3chome				16	1		12			7			11			8
		Nankomae				0			0			6			4			6			9			7			32				Nankomae				16	1		13			7			11			8
		Daimachi2chome				0			0			6			4			6			9			7			32				Daimachi2chome				16			13			7			11			8	1
		Daimachi1chome				0			0			6			4			6			9			7			32				Daimachi1chome				16		1	12		2	5		3	8		3	5
		Higashi5chome				0			0		1	5			4			6		4	5		4	3	0	9	23				Higashi5chome			4	12	1	4	9			5		2	6		1	4		1
		Higashi3chome				0			0			5			4		1	5			5		1	2	0	2	21				Higashi3chome			1	11			9		2	3		2	4			4		1
		Higashi1chome				0			0		1	4		1	3		3	2		2	3		1	1	0	8	13				Higashi1chome			6	5		6	3			3		2	2		1	3		4
		Nishi2chome				0			0			4			3			2			3			1	0	0	13				Nishi2chome			1	4	1		4	2		5	1		3	3		6	1
		Busterminal				0			0		1	3			3			2		1	2			1	0	2	11				Busterminal			2	2			4			5			3		1	5
		Moyoroiriguchi				0			0		1	2		2	1		1	1		1	1		1	0	0	6	5				Moyoroiriguchi				2			4		2	3		2	1		2	3		1
		Koseibyoin				0			0			2			1			1		1	0			0	0	1	4				Koseibyoin			1	1			4		1	2	1		2			3	1
		Okhotskgodochosha				0			0			2			1			1			0			0	0	0	4				Okhotskgodochosha				1			4			2			2			3
		Nishi7chome				0			0			2			1			1			0			0	0	0	4				Nishi7chome				1			4			2			2			3
		Echocenter				0			0			2			1			1			0			0			4				Echocenter				1			4			2			2			3
		Nishi4chome				0			0		2	0		1	0		1	0			0			0	0	4	0				Nishi4chome				1			4			2			2			3
		Abashirieki				0			0			0			0			0			0			0			0				Abashirieki		1		2	4		8			2			2			3
		Koyoiriguchi				0			0			0			0			0			0			0			0				Koyoiriguchi				2			8		1	1		2	0			3
		Koyobyoinmae				0			0	9,Sep(Mon)			10,Sep(Tue)			11,Sep(Wed)		0			0			0			0				Koyobyoinmae				2			8	9,Sep(Mon)			10,Sep(Tue)			11,Sep(Wed)	3	0
		Chuoshogakko				0			0			0			0			0			0			0			0				Chuoshogakko				2		1	7			1			0			0
		Koyodanchiminami				0			0			0			0			0			0			0			0				Koyodanchiminami			1	1		7	0		1	0			0			0		1
		Koyodanchichuo				0			0			0			0			0			0			0			0				Koyodanchichuo			1	0			0			0			0			0
		Koyodousyokujuutaku																													Koyodousyokujuutaku
		Total		0	0		0	0		8	8		6	6		10	10		14	14		9	9		47	47					Total		17	17		19	19		9	9		17	17		14	14		10	10
	Busstop			1:11(PM)															1:11(PM)											Busstop			2:36(PM)															2:36(PM)
				7,Sep(Sat)			8,Sep(Sun)			9,Sep(Mon)			10,Sep(Tue)			11,Sep(Wed)			12,Sep(Thu)			13,Sep(Fri)			Total								7,Sep(Sat)			8,Sep(Sun)			9,Sep(Mon)			10,Sep(Tue)			11,Sep(Wed)			12,Sep(Thu)
				On	Off	Pass	On	Off	Pass	On	Off	Pass	On	Off	Pass	On	Off	Pass	On	Off	Pass	On	Off	Pass	On	Off	Pass						On	Off	Pass	On	Off	Pass	On	Off	Pass	On	Off	Pass	On	Off	Pass	On	Off
		Tsukushigaokadanchi				0			0			0			0			0			0			0			0				Tsukushigaokadanchi				0			0			0			0			0
		Tsukushigaokachuo				0			0			0			0			0			0			0			0				Tsukushigaokachuo				0			0			0			0			0
		Tsukushigaoka5chome				0			0			0			0			0			0			0			0				Tsukushigaoka5chome				0			0			0			0			0
		Tsukushigaoka4chome				0			0			0			0			0			0			0			0				Tsukushigaoka4chome				0			0			0			0			0
		Tsukushigaoka3chome				0			0			0			0			0			0			0			0				Tsukushigaoka3chome				0			0			0			0			0
		Tsukushigaoka2chome				0			0			0			0			0			0			0			0				Tsukushigaoka2chome				0			0			0			0			0
		Komaba8chome				0			0	1		1	1		1			0			0			0	2	0	2				Komaba8chome		2		2	1		1	1		1			0	3		3	3
		Shoppingtownhigashiguchi				0	3		3	2		3	2	1	2			0	1		1	1		1	9	1	10				Shoppingtownhigashiguchi		4		6	4		5	3		4	6		6	3		6	4
		Shoppingtownnishiguci				0			3			3			2			0			1			1	0	0	10				Shoppingtownnishiguci				6			5	1		5			6			6
		Komaba5chome				0			3			3			2			0			1			1	0	0	10				Komaba5chome				6			5			5			6			6
		Komabaminami6chome				0			3			3			2	1		1			1			1	1	0	11				Komabaminami6chome				6			5			5			6			6
		Asahigaokadanchi				0			3			3			2			1			1			1	0	0	11				Asahigaokadanchi		1		7	1		6			5			6			6
		Shiomi5chome				0			3			3			2			1			1			1	0	0	11				Shiomi5chome				7			6			5			6			6
		Shiomiminamidori				0			3			3			2			1			1	1		2	1	0	12				Shiomiminamidori		1	1	7			6	1		6	1		7	1		7	1
		Kogabyoin				0			3			3			2			1			1			2	0	0	12				Kogabyoin				7			6			6			7			7
		Shiomiminamidori				0			3			3		1	1			1			1			2	0	1	11				Shiomiminamidori			4	3			6		1	5		3	4		1	6		2
		Shiomidanchichuo				0			3			3			1			1			1			2	0	0	11				Shiomidanchichuo				3			6			5			4			6
		Shiomi8chome				0			3		1	2			1			1			1			2	0	1	10				Shiomi8chome				3			6			5			4			6
		Shiomi9chome				0			3			2			1			1			1			2	0	0	10				Shiomi9chome			2	1		2	4			5			4		1	5		1
		Shiomi11chome				0		2	1	1		3			1			1			1			2	1	2	9				Shiomi11chome				1		1	3		2	3		2	2		1	4		1
		Shiomi10chome				0			1			3			1			1			1			2	0	0	9				Shiomi10chome				1			3			3	1		3			4
		Shiomi2chome				0			1			3			1			1			1			2	0	0	9				Shiomi2chome				1			3			3			3		1	3		1
		Shiomi13chome				0	1		2			3			1			1			1	1		3	2	0	11				Shiomi13chome				1			3			3			3			3		2
		Sogoground				0			2			3			1			1			1			3	0	0	11				Sogoground		1		2			3			3			3			3
		Komabaminami1chome				0		1	1			3			1			1			1			3	0	1	10				Komabaminami1chome				2		1	2			3			3		1	2
		Katsuramachi3chome				0			1			3			1			1			1			3			10				Katsuramachi3chome				2			2			3			3			2
		Katsuramachi2chome				0			1			3			1			1			1			3			10				Katsuramachi2chome				2			2			3			3			2
		Minami8jo				0			1		1	2			1			1			1			3	0	1	9				Minami8jo				2			2			3			3			2
		Daimachi3chome		1		1			1			2			1			1			1			3	1	0	10				Daimachi3chome				2			2			3			3			2
		Nankomae				1		1	0		1	1		1	0			1		1	0		1	2	0	5	5				Nankomae				2			2			3			3			2
		Daimachi2chome				1			0			1			0			1			0			2	0	0	5				Daimachi2chome				2			2			3			3			2
		Daimachi1chome				1	1		1			1			0			1			0			2	1	0	6				Daimachi1chome				2			2		1	2			3			2
		Higashi5chome				1			1			1			0			1			0			2	0	0	6				Higashi5chome			1	1			2			2		1	2			2
		Higashi3chome				1			1			1			0			1			0			2	0	0	6				Higashi3chome				1			2			2			2		1	1
		Higashi1chome				1		1	0		1	0			0			1			0			2	0	2	4				Higashi1chome			1	0		1	1			2			2			1
		Nishi2chome		1		2			0			0			0	1		2			0		2	0	2	2	4				Nishi2chome				0			1			2		1	1			1		1
		Busterminal				2			0			0			0			2			0			0	0	0	4				Busterminal				0			1			2			1			1
		Moyoroiriguchi				2			0			0			0			2			0			0	0	0	4				Moyoroiriguchi				0			1			2			1			1
		Koseibyoin				2			0			0			0			2			0			0	0	0	4				Koseibyoin				0		1	0			2			1			1
		Okhotskgodochosha				2			0			0			0			2			0			0			4				Okhotskgodochosha				0			0			2			1			1
		Nishi7chome			1	1			0			0			0			2			0			0	0	1	3				Nishi7chome				0			0		2	0			1			1	1
		Echocenter				1			0			0			0			2			0			0	0	0	3				Echocenter				0			0			0		1	0			1
		Nishi4chome			1	0			0			0			0		2	0			0			0	0	3	0				Nishi4chome				0			0			0			0		1	0		1
		Abashirieki				0			0			0			0			0			0			0			0				Abashirieki				0			0			0			0			0
		Koyoiriguchi				0			0			0			0			0			0			0			0				Koyoiriguchi				0			0			0			0			0
		Koyobyoinmae				0			0			0			0			0			0			0			0				Koyobyoinmae				0			0			0			0			0
		Chuoshogakko				0			0			0			0			0			0			0			0				Chuoshogakko				0			0			0			0			0
		Koyodanchiminami				0			0			0			0			0			0			0			0				Koyodanchiminami				0			0			0			0			0
		Koyodanchichuo				0			0			0			0			0			0			0			0				Koyodanchichuo				0			0			0			0			0
		Koyodousyokujuutaku																													Koyodousyokujuutaku
		Total		2	2		5	5		4	4		3	3		2	2		1	1		3	3		20	20					Total		9	9		6	6		6	6		8	8		7	7		9	9
[truncated: 79 more columns]

## Sheet: From Station (Feb,2014)
	Busstop			9:10(AM)															9:10(AM)											Busstop			10:10(AM)															10:10(AM)
				22,Feb（Sat)			23,Feb（Sun)			24,Feb（Mon)			25,Feb（Tue)			26,Feb（Wed)			27,Feb（Thu)			28,Feb（Fri)			Total								22,Feb（Sat)			23,Feb（Sun)			24,Feb（Mon)			25,Feb（Tue)			26,Feb（Wed)			27,Feb（Thu)
				On	Off	Pass	On	Off	Pass	On	Off	Pass	On	Off	Pass	On	Off	Pass	On	Off	Pass	On	Off	Pass	On	Off	Pass						On	Off	Pass	On	Off	Pass	On	Off	Pass	On	Off	Pass	On	Off	Pass	On	Off
		Koyodousyokujutaku		3		3			0			0	1		1			0	1		1			0	5	0	5				Koyodousyokujutaku				0			0	1		1			0			0	1
		Koyodanchichuo		2		5	1		1	1		1			1	2		2	1		2			0	7	0	12				Koyodanchichuo		3		3			0			1			0			0
		Danchiapart		1		6			1	1		2	1		2	2		4	1		3	1		1	7	0	19				Danchiapart				3			0			1			0			0
		Chuoshogakko		1		7			1	1		3			2			4			3	1		2	3	0	22				Chuoshogakko		2		5			0	1		2	4		4			0	1
		Koyobyoinmae		1		8	2		3	4		7	4		6	2		6	4		7	2		4	19	0	41				Koyobyoinmae		2		7	1		1			2			4			0
		Koyoiriguchi			1	7			3		1	6			6		2	4			7			4	0	4	37				Koyoiriguchi		1		8			1			2			4			0
		Abashiriekimae3				7			3			6			6			4			7			4			37				Abashiriekimae3				8			1			2			4			0
		Nishi4chome				7			3			6			6			4			7			4			37				Nishi4chome				8			1			2			4			0
		Echocenter				7			3			6			6			4			7			4			37				Echocenter				8			1			2			4			0
		Okhotskgodochosha			1	6			3			6		1	5			4		1	6		1	3	0	4	33				Okhotskgodochosha				8			1		1	1		1	3			0		1
		Kouseibyoinmae		2	1	7			3	1		7			5			4			6			3	3	1	35				Kouseibyoinmae				8			1			1		1	2			0
		Moyoroiriguchi				7		1	2			7			5			4			6			3	0	1	34				Moyoroiriguchi				8			1	1		2	1		3	1		1
		Busterminal		1	3	5	1	1	2		1	6		1	4		2	2	5	2	9		1	2	7	11	30				Busterminal			5	3	2	1	2	1	1	2	2		5			1		1
		Nishi2chome				5			2		1	5		1	3			2			9			2	0	2	28				Nishi2chome				3			2			2			5			1	1
		Higashi1chome		1		6			2		1	4			3			2			9			2	1	1	28				Higashi1chome				3			2			2			5			1
		Higashi3chome				6			2	1		5			3			2	1	1	9		1	1	2	2	28				Higashi3chome				3			2	5		7	1		6	5		6	2
		Higashi5chome		2		8			2			5			3			2			9	1		2	3	0	31				Higashi5chome				3			2			7			6			6
		Daimachi2chome				8			2			5	1		4	1		3	1		10			2	3	0	34				Daimachi2chome				3		2	0			7			6		1	5
		Nankomae			1	7			2			5			4			3		4	6			2	0	5	29				Nankomae				3			0			7			6			5
		Daimachi3chome				7			2			5			4	1		4	2		8	1		3	4	0	33				Daimachi3chome				3			0			7		1	5			5
		Katsuramachi3chome		1		8			2		3	2		3	1		2	2		2	6	1	1	3	2	11	24				Katsuramachi3chome			1	2	1		1	1	2	6	1	1	5	1	1	5
		Komabaminami1chome				8			2			2			1			2			6			3	0	0	24				Komabaminami1chome				2			1		1	5			5			5
		Sogoground			5	3			2		1	1			1			2			6			3	0	6	18				Sogoground		1	1	2			1		1	4			5			5
		Shiomi3chome				3			2			1			1	1		3		1	5			3	1	1	18				Shiomi3chome				2			1			4			5			5
		Shiomi2chome				3	1		3			1			1			3	1		6			3	2	0	20				Shiomi2chome				2	2		3			4	2		7			5
		Shiomi10chome		2		5	1		4			1	1		2		1	2		1	5	2		5	6	2	24				Shiomi10chome		1		3	1		4			4	1		8			5	1
		Shiomi11chome				5			4	1		2	3		5	1		3	4		9			5	9	0	33				Shiomi11chome		2	1	4	1		5			4	1	1	8	1		6	1
		Shiomi8chome		1		6	2		6			2			5	1		4	1	1	9			5	5	1	37				Shiomi8chome				4			5			4	1	1	8		2	4
		Shiomi7chome				6			6			2			5			4			9			5	0	0	37				Shiomi7chome				4			5			4			8			4		1
		Shiomidanchichuo		2		8	2		8	3		5	2		7	1		5	4		13		1	4	14	1	50				Shiomidanchichuo				4	1		6			4	2		10	1		5	4
		Shiomiminamidori				8			8			5			7			5			13			4	0	0	50				Shiomiminamidori				4			6		1	3			10			5
		Kogabyoin		1	1	8		1	7		2	3		1	6		1	4	1	1	13			4	2	7	45				Kogabyoin				4		1	5			3	1	2	9			5	1
		Shiomiminamidori				8			7			3			6			4			13	1		5	1	0	46				Shiomiminamidori				4			5			3			9			5
		Shiomi5chome				8			7			3			6			4			13		1	4	0	1	45				Shiomi5chome				4			5			3			9			5		1
		Asahigaokadanchi				8			7			3			6			4			13			4	0	0	45				Asahigaokadanchi				4			5			3		1	8			5
		Komabaminami6chome				8			7			3			6			4			13			4	0	0	45				Komabaminami6chome				4			5			3			8			5
		Komaba5chome				8			7			3			6			4			13			4	0	0	45				Komaba5chome				4			5			3			8			5
		Alsakit			6	2		3	4		3	0		4	2		4	0		5	8		3	1	0	28	17				Alsakit			4	0		5	0			3		6	2		4	1		5
		Komaba8chome			2	0		4	0			0		2	0			0		8	0		1	0	0	17	0				Komaba8chome				0			0		3	0		2	0		1	0		3
		Total		21	21		10	10		13	13		13	13		12	12		27	27		10	10		106	106					Total		12	12		9	9		10	10		17	17		9	9		12	12
	Busstop			1:20(PM)															1:20(PM)											Busstop			3:10(PM)															3:10(PM)
				22,Feb（Sat)			23,Feb（Sun)			24,Feb（Mon)			25,Feb（Tue)			26,Feb（Wed)			27,Feb（Thu)			28,Feb（Fri)			Total								22,Feb（Sat)			23,Feb（Sun)			24,Feb（Mon)			25,Feb（Tue)			26,Feb（Wed)			27,Feb（Thu)
				On	Off	Pass	On	Off	Pass	On	Off	Pass	On	Off	Pass	On	Off	Pass	On	Off	Pass	On	Off	Pass	On	Off	Pass						On	Off	Pass	On	Off	Pass	On	Off	Pass	On	Off	Pass	On	Off	Pass	On	Off
		Koyodousyokujutaku				0			0			0			0			0			0			0			0				Koyodousyokujutaku				0			0			0			0			0
		Koyodanchichuo				0			0			0			0			0			0			0			0				Koyodanchichuo				0			0			0			0			0
		Danchiapart				0			0			0			0			0			0			0			0				Danchiapart				0			0			0			0			0
		Chuoshogakko				0			0			0			0			0			0			0			0				Chuoshogakko				0			0			0			0			0
		Koyobyoinmae				0			0			0			0			0			0			0			0				Koyobyoinmae				0			0			0			0			0
		Koyoiriguchi				0			0			0			0			0			0			0			0				Koyoiriguchi				0			0			0			0			0
		Abashiriekimae3				0			0			0			0	2		2	2		2			0	4	0	4				Abashiriekimae3				0			0			0			0			0
		Nishi4chome				0			0			0			0			2	2		4			0	2	0	6				Nishi4chome				0			0			0			0			0
		Echocenter				0	2		2	1		1	2		2	1	1	2	1		5			0	7	1	12				Echocenter				0	2		2			0	1		1			0	1
		Okhotskgodochosha				0			2			1			2			2			5			0	0	0	12				Okhotskgodochosha		1		1	1		3	2		2	1		2			0	1
		Kouseibyoinmae		2		2			2	2		3			2			2			5	1		1	5	0	17				Kouseibyoinmae		1		2			3	1		3			2			0
		Moyoroiriguchi				2	1		3			3			2			2	3		8			1	4	0	21				Moyoroiriguchi				2	1		4	1		4			2	1		1	2
		Busterminal		3		5			3	1		4			2			2		1	7			1	4	1	24				Busterminal		3		5			4	2		6	1		3			1	1
		Nishi2chome		1		6			3	3		7			2	1		3			7			1	5	0	29				Nishi2chome		1		6			4			6			3			1	1
		Higashi1chome				6			3			7			2			3			7			1	0	0	29				Higashi1chome		2		8			4	1		7			3			1	1
		Higashi3chome				6			3			7	2		4	2		5	2		9	3		4	9	0	38				Higashi3chome		3		11		1	3	1		8	2		5	1		2	1
		Higashi5chome				6			3		1	6			4			5			9		1	3	0	2	36				Higashi5chome				11			3			8			5			2
		Daimachi2chome				6			3			6			4		1	4			9		1	2	0	2	34				Daimachi2chome				11			3			8	1		6			2
		Nankomae				6			3			6			4			4			9			2	0	0	34				Nankomae				11			3			8			6			2
		Daimachi3chome				6			3			6			4			4			9	2	1	3	2	1	35				Daimachi3chome				11			3		1	7			6			2
		Katsuramachi3chome				6			3	1	1	6	1		5			4		1	8			3	2	2	35				Katsuramachi3chome				11			3	1		8			6	1		3		1
		Komabaminami1chome				6		1	2			6			5		1	3			8			3	0	2	33				Komabaminami1chome				11			3			8			6			3		1
		Sogoground				6			2			6		1	4			3			8		1	2	0	2	31				Sogoground			3	8		1	2		1	7		1	5		2	1		1
		Shiomi3chome				6	1		3		1	5			4			3			8			2	1	1	31				Shiomi3chome		1	1	8			2			7		1	4			1
		Shiomi2chome				6	1		4			5			4	1		4			8			2	2	0	33				Shiomi2chome				8			2	1		8			4			1
		Shiomi10chome		3	2	7	1		5	1	1	5	1		5	1		5		2	6			2	7	5	35				Shiomi10chome		4	1	11			2	1	2	7	3	2	5			1		1
		Shiomi11chome			1	6			5		1	4		1	4			5		1	5			2	0	4	31				Shiomi11chome				11	1		3	1		8			5			1		1
		Shiomi8chome			1	5			5	1	2	3		1	3			5			5			2	1	4	28				Shiomi8chome			1	10			3		1	7	1	1	5		1	0	1
		Shiomi7chome		1		6			5			3	1	1	3			5			5			2	2	1	29				Shiomi7chome				10			3			7			5			0
		Shiomidanchichuo				6	1		6	1		4	1		4			5	1	1	5			2	4	1	32				Shiomidanchichuo			4	6		1	2		2	5			5			0		2
		Shiomiminamidori				6			6			4			4			5			5			2	0	0	32				Shiomiminamidori				6			2			5			5			0
		Kogabyoin				6			6			4		1	3	1		6			5	2		4	3	1	34				Kogabyoin				6			2			5			5	1		1
		Shiomiminamidori				6			6		1	3			3			6			5			4	0	1	33				Shiomiminamidori				6			2			5			5			1
		Shiomi5chome				6			6			3			3			6			5			4	0	0	33				Shiomi5chome				6			2			5		1	4			1
		Asahigaokadanchi			1	5			6			3			3			6		1	4			4	0	2	31				Asahigaokadanchi				6		1	1			5	1		5			1		1
		Komabaminami6chome				5		1	5		1	2			3			6			4			4	0	2	29				Komabaminami6chome				6			1			5			5			1
		Komaba5chome				5			5			2			3			6			4			4	0	0	29				Komaba5chome				6			1			5			5			1
		Alsakit			3	2		4	1		1	1		1	2		4	2			4		4	0	0	17	12				Alsakit			5	1		1	0		2	3		2	3		1	0		1
		Komaba8chome			2	0		1	0		1	0		2	0		2	0		4	0			0	0	12	0				Komaba8chome			1	0			0		3	0		3	0			0
		Total		10	10		7	7		11	11		8	8		9	9		11	11		8	8		64	64					Total		16	16		5	5		12	12		11	11		4	4		9	9
[truncated: 79 more columns]

[truncated: 35 more sheets: From Omagari (Feb,2014), To Station (Feb,2014), From Station (Jun,2014), From Omagari (Jun,2014), To Station (Jun,2014), From Station (Mar,2015), From Omagari (Mar,2015), To Station (Mar,2015), From Station (Jun,2015), From Omagari (Jun,2015), To Station (Jun,2015), From Station (Sep,2015), From Omagari (Sep,2015), To Station (Sep,2015), From Station (Feb,2016), From Omagari (Feb,2016), To Station (Feb,2016), From Station (JUn,2016), From Omagari (Jun,2016), To Station (Jun,2016) …]
