# Supplementary material for: Data on the number of passengers using buses in Abashiri city, Hokkaido, from 2013 to 2018
Source: Data Brief. 2019 Sep 13;26:104512. doi: 10.1016/j.dib.2019.104512 (PMC6811908; doi:10.1016/j.dib.2019.104512)
Supplement: Multimedia component 3 [file mmc3.xlsx]

## Sheet: From Station(Mar,2013)
	Busstop			7:40(AM)															7:40(AM)											Busstop			8:00(AM)															8:00(AM)
				10,Mar(Sun)			11,Mar(Mon)			12,Mar(Tue)			13,Mar(Wed)			14,Mar(Thu)			15,Mar(Fri)			16,Mar(Sat)			Total								10,Mar(Sun)			11,Mar(Mon)			12,Mar(Tue)			13,Mar(Wed)			14,Mar(Thu)			15,Mar(Fri)
				On	Off	Pass	On	Off	Pass	On	Off	Pass	On	Off	Pass	On	Off	Pass	On	Off	Pass	On	Off	Pass	On	Off	Pass						On	Off	Pass	On	Off	Pass	On	Off	Pass	On	Off	Pass	On	Off	Pass	On	Off
		Koyodoshokujutaku				0			0			0			0			0			0			0	0	0	0				Koyodoshokujutaku				0	8		8	10		10	12		12	11		11	10
		Koyodanchichuo				0			0			0			0			0			0			0	0	0	0				Koyodanchichuo				0			8			10			12			11
		Danchiapart				0			0			0			0			0			0			0	0	0	0				Danchiapart				0			8	1		11			12			11
		Chuoshogakko				0			0			0			0			0			0			0	0	0	0				Chuoshogakko				0	2		10	3		14	4	1	15	3		14	3
		Koyobyoinmae				0			0			0			0			0			0			0	0	0	0				Koyobyoinmae				0	3		13	5		19	4		19	2		16	3
		Koyoiriguchi				0			0			0			0			0			0			0	0	0	0				Koyoiriguchi				0		4	9	1	7	13	1	7	13		6	10	1	4
		Abashiriekimae				0			0			0			0			0			0			0	0	0	0				Abashiriekimae				0			9			13			13			10
		Nishi7chome				0	3		3	4		4	3		3	4		4	3		3			0	17	0	17				Nishi7chome				0			9			13			13			10
		Nishi4chome				0			3			4			3			4			3			0			17				Nishi4chome				0			9			13			13			10
		Echocenter				0			3			4			3			4			3			0			17				Echocenter				0			9			13			13			10
		Okhotskgodochosha				0			3			4			3			4			3			0	0	0	17				Okhotskgodochosha				0	2	5	6	1	5	9	1	5	9	2	3	9	1	6
		Koseibyoinmae				0	1		4			4	1		4		1	3	1	1	3			0	3	2	18				Koseibyoinmae				0	1		7	1	1	9	1		10	1		10	1
		Moyoroiriguchi				0			4			4			4			3			3			0	0	0	18				Moyoroiriguchi				0	1		8	1		10	1		11	1		11	1
		Busterminal				0			4			4			4			3			3	1		1	1	0	19				Busterminal				0			8			10			11			11
		Nishi2chome				0			4			4			4			3			3			1	0	0	19				Nishi2chome				0			8		1	9		1	10			11		1
		Higashi1chome				0			4			4			4			3			3			1	0	0	19				Higashi1chome				0			8			9			10		2	9
		Higashi3chome				0			4	1		5			4			3			3			1	1	0	20				Higashi3chome				0		1	7	1		10	1	1	10	1	1	9	2	1
		Higashi5chome				0	1		5	1		6	1		5	2		5	1		4			1	6	0	26				Higashi5chome				0			7			10			10		1	8
		Daimachi2chome				0		2	3		3	3		2	3		2	3		2	2			1	0	11	15				Daimachi2chome				0			7			10			10			8	1
		Nankomae				0		1	2		2	1		1	2		1	2			2			1	0	5	10				Nankomae				0		7	0		9	1	1	9	2	1	7	2		8
		Daimachi3chome				0			2			1			2			2			2			1	0	0	10				Daimachi3chome				0			0			1			2			2
		Katsuramachi3chome				0	1		3			1			2			2			2	1		2	2	0	12				Katsuramachi3chome				0			0		1	0		1	1	1	1	2	1	1
		Komaba1chome				0			3			1			2			2			2			2	0	0	12				Komaba1chome				0			0			0			1			2	1
		Komaba3chome				0			3			1	1		3			2			2			2	1	0	13				Komaba3chome				0			0	1		1			1			2
		Komabaminami3chome				0	1	1	3	1		2	1	1	3	1		3	1	1	2			2	5	3	15				Komabaminami3chome				0	1		1	1		2			1			2
		Shiomi4chome				0			3			2			3	1		4			2			2	1	0	16				Shiomi4chome				0			1			2		1	0	1		3	1
		Shiomi6chome				0	1		4	1		3	1		4	1		5	1		3	1		3	6	0	22				Shiomi6chome				0			1			2			0			3	1
		Shiomi3chome				0		1	3		1	2		1	3		1	4		1	2			3	0	5	17				Shiomi3chome				0	1		2			2			0			3
		Shiomi2chome				0	1		4			2			3			4			2			3	1	0	18				Shiomi2chome				0	1		3			2	1		1	1		4
		Shiomi10chome				0			4	1		3			3	2		6	1		3			3	4	0	22				Shiomi10chome				0	2		5	3		5	2		3			4
		Boeniriguchi				0	2		6	2		5	2		5	2		8	2		5	2		5	12	0	34				Boeniriguchi				0			5			5			3	1		5
		jidoshagakko				0			6			5			5			8			5			5	0	0	34				jidoshagakko				0			5			5			3			5
		Tokyonodai				0		6	0		5	0		5	0		8	0		5	0		5	0	0	34	0				Tokyonodai				0		5	0		5	0		3	0		5	0		6
		Total		0	0		11	11		11	11		10	10		13	13		10	10		5	5		60	60					Total		0	0		22	22		29	29		29	29		26	26		27	27
	Busstop			12:00(PM)															12:00(PM)											Busstop			1:45(PM)															1:45(PM)
				10,Mar(Sun)			11,Mar(Mon)			12,Mar(Tue)			13,Mar(Wed)			14,Mar(Thu)			15,Mar(Fri)			16,Mar(Sat)			Total								10,Mar(Sun)			11,Mar(Mon)			12,Mar(Tue)			13,Mar(Wed)			14,Mar(Thu)			15,Mar(Fri)
				On	Off	Pass	On	Off	Pass	On	Off	Pass	On	Off	Pass	On	Off	Pass	On	Off	Pass	On	Off	Pass	On	Off	Pass						On	Off	Pass	On	Off	Pass	On	Off	Pass	On	Off	Pass	On	Off	Pass	On	Off
		Koyodoshokujutaku				0			0			0			0			0			0			0	0	0	0				Koyodoshokujutaku				0			0			0			0			0
		Koyodanchichuo				0			0			0			0			0			0			0	0	0	0				Koyodanchichuo				0			0			0			0			0
		Danchiapart				0			0			0			0			0			0			0	0	0	0				Danchiapart				0			0			0			0			0
		Chuoshogakko				0			0			0			0			0			0			0	0	0	0				Chuoshogakko				0			0			0			0			0
		Koyobyoinmae				0			0			0			0			0			0			0	0	0	0				Koyobyoinmae				0			0			0			0			0
		Koyoiriguchi				0			0			0			0			0			0			0	0	0	0				Koyoiriguchi				0			0			0			0			0
		Abashiriekimae				0	1		1	1		1			0			0	2		2	2		2	6	0	6				Abashiriekimae				0	1		1			0	3		3			0
		Nishi7chome				0			1			1			0			0			2			2	0	0	6				Nishi7chome				0			1			0			3			0
		Nishi4chome				0			1			1			0			0			2			2			6				Nishi4chome				0			1			0			3			0
		Echocenter				0			1			1			0			0			2			2			6				Echocenter				0		1	0			0			3			0
		Okhotskgodochosha				0			1			1	3		3	1		1			2		1	1	4	1	9				Okhotskgodochosha				0			0			0			3			0
		Koseibyoinmae				0			1			1			3			1			2			1	0	0	9				Koseibyoinmae				0			0			0	1		4			0	2
		Moyoroiriguchi				0			1			1			3			1			2			1	0	0	9				Moyoroiriguchi				0			0			0			4			0
		Busterminal				0	1		2			1	1		4	1		2	1		3			1	4	0	13				Busterminal				0			0	3		3			4	2		2
		Nishi2chome				0	1		3	1		2			4			2	1		4	1		2	4	0	17				Nishi2chome				0			0			3			4			2	1	1
		Higashi1chome				0	1		4			2			4	1		3	1	1	4			2	3	1	19				Higashi1chome				0			0			3	1		5			2
		Higashi3chome				0	1		5	2		4			4			3	3		7			2	6	0	25				Higashi3chome				0	3		3			3			5	4		6	3
		Higashi5chome				0			5			4			4			3			7			2	0	0	25				Higashi5chome				0			3			3	1		6			6
		Daimachi2chome				0			5			4	1		5			3			7	2		4	3	0	28				Daimachi2chome				0			3			3			6			6	1	2
		Nankomae				0	7	1	11			4			5			3			7			4	7	1	34				Nankomae				0			3			3			6			6
		Daimachi3chome				0			11		1	3		3	2			3		1	6			4	0	5	29				Daimachi3chome				0			3			3			6			6
		Katsuramachi3chome				0		1	10			3			2			3	2		8			4	2	1	30				Katsuramachi3chome				0			3	1		4		1	5		1	5		1
		Komaba1chome				0			10			3	1		3		1	2			8			4	1	1	30				Komaba1chome				0			3			4			5			5
		Komaba3chome				0	3		13	4	1	6	2		5		1	1	2		10	2	1	5	13	3	40				Komaba3chome				0	1		4	1	1	4			5	4		9	1
		Komabaminami3chome				0		2	11			6			5		1	0		1	9			5	0	4	36				Komabaminami3chome				0		1	3			4			5			9
		Shiomi4chome				0	1	1	11			6			5	1		1			9			5	2	1	37				Shiomi4chome				0			3			4		1	4	1	1	9	1
		Shiomi6chome				0		3	8			6		1	4			1		4	5			5	0	8	29				Shiomi6chome				0			3			4	1	1	4	1	2	8		1
		Shiomi3chome				0		2	6	1		7	2		6	2		3	1	2	4	3	1	7	9	5	33				Shiomi3chome				0	1		4			4	1		5			8	2	1
		Shiomi2chome				0			6	1		8			6			3			4	2		9	3	0	36				Shiomi2chome				0	1	1	4			4	1		6		1	7
		Shiomi10chome				0	2	2	6	1	2	7	1		7	3		6	4		8	6		15	17	4	49				Shiomi10chome				0	2		6	4	3	5	2		8	1		8	1
		Boeniriguchi				0			6	1		8			7	2		8			8			15	3	0	52				Boeniriguchi				0	1		7	2		7	2		10		1	7
		jidoshagakko				0			6			8			7			8			8			15	0	0	52				jidoshagakko				0			7			7			10			7
		Tokyonodai				0		6	0		8	0		7	0		8	0		8	0		15	0	0	52	0				Tokyonodai				0		7	0		7	0		10	0		7	0		6
		Total		0	0		18	18		12	12		11	11		11	11		17	17		18	18		87	87					Total		0	0		10	10		11	11		13	13		13	13		12	12
[truncated: 103 more columns]

## Sheet: From Komaba 8(Mar,2013)
	Busstop			8:09(AM)															8:09(AM)
				10,Mar(Sun)			11,Mar(Mon)			12,Mar(Tue)			13,Mar(Wed)			14,Mar(Thu)			15,Mar(Fri)			16,Mar(Sat)			Total
				On	Off	Pass	On	Off	Pass	On	Off	Pass	On	Off	Pass	On	Off	Pass	On	Off	Pass	On	Off	Pass	On	Off	Pass
		Komaba8chome				0			0			0			0			0			0			0	0	0	0
		Komaba5chome				0			0			0			0			0			0			0	0	0	0
		Komaba3chome				0			0			0			0			0			0			0	0	0	0
		Komabaminami3chome				0			0			0			0			0			0			0	0	0	0
		Shiomi4chome				0			0			0			0			0			0			0	0	0	0
		Shiomi6chome				0			0			0			0			0			0			0	0	0	0
		Shiomi3chome				0			0			0			0			0			0			0	0	0	0
		Shiomi2chome				0			0			0			0			0			0			0	0	0	0
		Shiomi10chome				0			0			0			0			0			0			0	0	0	0
		Boeniriguchi				0			0			0			0			0			0			0	0	0	0
		jidoshagakko				0			0			0			0			0			0			0	0	0	0
		Tokyonodai				0			0			0			0			0			0			0	0	0	0
		Total		0	0		0	0		0	0		0	0		0	0		0	0		0	0		0	0

## Sheet: To Station(Mar,2013)
	Busstop			8:15(AM)															8:15(AM)											Busstop			8:40(AM)															8:40(AM)
				10,Mar(Sun)			11,Mar(Mon)			12,Mar(Tue)			13,Mar(Wed)			14,Mar(Thu)			15,Mar(Fri)			16,Mar(Sat)			Total								10,Mar(Sun)			11,Mar(Mon)			12,Mar(Tue)			13,Mar(Wed)			14,Mar(Thu)			15,Mar(Fri)
				On	Off	Pass	On	Off	Pass	On	Off	Pass	On	Off	Pass	On	Off	Pass	On	Off	Pass	On	Off	Pass	On	Off	Pass						On	Off	Pass	On	Off	Pass	On	Off	Pass	On	Off	Pass	On	Off	Pass	On	Off
		Tokyonodai				0			0			0			0			0			0			0	0	0	0				Tokyonodai				0			0			0			0			0
		Jidoshagakkomae				0			0			0			0			0			0			0	0	0	0				Jidoshagakkomae				0			0			0			0			0
		Boeniriguchi				0	2		2	2		2	2		2	2		2	2		2	1		1	11	0	11				Boeniriguchi				0			0			0			0			0
		Shiomi10chome				0			2	1		3			2			2			2			1	1	0	12				Shiomi10chome				0			0			0			0			0
		Shiomi2chome				0	1		3	1		4	1		3	2		4	1		3			1	6	0	18				Shiomi2chome				0	1		1			0			0	1		1
		Shiomi3chome				0			3	1		5	1		4	1		5	3		6			1	6	0	24				Shiomi3chome				0			1			0			0			1
		Shiomi6chome				0	2		5	3		8	2		6	4		9	3		9			1	14	0	38				Shiomi6chome				0	1		2			0	1		1			1	1
		Shiomidanchichuo				0			5			8			6			9			9			1	0		38				Shiomidanchichuo				0			2			0			1			1
		Shiomi5chome				0			5			8			6			9			9			1			38				Shiomi5chome				0			2			0			1			1
		Asahigaokadanchi				0			5			8			6			9			9			1			38				Asahigaokadanchi				0			2			0			1			1
		Komaba5chome				0			5			8			6			9			9			1			38				Komaba5chome				0			2			0			1			1
		Shiomi4chome				0	2		7	2		10	2		8	1		10	1		10	1		2	9	0	47				Shiomi4chome				0			2	1		1			1			1
		Komabaminami3chome				0	1		8	1		11			8	2		12	1		11			2	5	0	52				Komabaminami3chome				0			2			1			1			1
		Komaba3chome				0	1		9	1	2	10	1		9	1	1	12		1	10			2	4	4	52				Komaba3chome				0			2			1			1			1
		Komaba1chome				0			9			10			9	1		13			10			2	1	0	53				Komaba1chome				0			2			1		1	0			1
		Katsuramachi3chome				0			9			10	1		10			13	1		11			2	2	0	55				Katsuramachi3chome				0		1	1			1			0			1		1
		Daimachi3chome				0	2		11			10	3		13	2		15	4		15			2	11	0	66				Daimachi3chome				0	1		2			1			0			1
		Nankomae				0			11			10			13			15			15			2	0	0	66				Nankomae				0			2			1			0			1
		Daimachi2chome				0			11			10			13			15			15			2	0	0	66				Daimachi2chome				0			2			1			0			1
		Daimachi1chome				0			11			10			13			15			15			2	0	0	66				Daimachi1chome				0			2			1			0			1
		Higashi5chome				0		4	7		5	5		4	9		6	9		3	12			2	0	22	44				Higashi5chome				0			2			1			0			1
		Higashi3chome				0		4	3		3	2		5	4		3	6		3	9			2	0	18	26				Higashi3chome				0		1	1			1			0			1
		Higashi1chome				0			3			2			4		1	5		1	8			2	0	2	24				Higashi1chome				0			1			1			0			1
		Nishi2chome				0		1	2		1	1		1	3	1	1	5		1	7		1	1	1	6	19				Nishi2chome				0			1			1			0			1
		Busterminal				0	1		3			1			3			5			7			1	1	0	20				Busterminal				0	1		2			1			0			1
		Moyoroiriguchi				0			3			1		1	2			5		3	4			1	0	4	16				Moyoroiriguchi				0			2		1	0			0			1
		Koseibyoinmae				0		1	2			1		2	0		4	1		3	1			1	0	10	6				Koseibyoinmae				0		1	1			0			0			1
		Okhotskgodochosha				0		1	1			1			0			1			1			1	0	1	5				Okhotskgodochosha				0			1			0			0			1
		Eco-center				0			1			1			0			1			1			1			5				Eco-center				0			1			0			0			1
		Nishi4chome				0			1			1			0			1			1			1			5				Nishi4chome				0			1			0			0			1
		Nishi7chome				0			1			1			0		1	0		1	0	2		3	2	2	5				Nishi7chome				0		1	0			0			0			1
		Abashiriekimae				0		1	0		1	0			0			0			0		3	0	0	5	0				Abashiriekimae				0			0			0			0		1	0
		Koyoiriguchi				0			0			0			0			0			0			0			0				Koyoiriguchi				0			0			0			0			0
		Koyobyoinmae				0			0			0			0			0			0			0			0				Koyobyoinmae				0			0			0			0			0
		Chuoshogakkomae				0			0			0			0			0			0			0			0				Chuoshogakkomae				0			0			0			0			0
		Koyodanchiminami				0			0			0			0			0			0			0			0				Koyodanchiminami				0			0			0			0			0
		Koyochuo				0			0			0			0			0			0			0			0				Koyochuo				0			0			0			0			0
		Koyodoshokujutaku
		Total		0	0		12	12		12	12		13	13		17	17		16	16		4	4		74	74					Total		0	0		4	4		1	1		1	1		1	1		1	1
	Busstop			12:40(PM)															12:40(PM)											Busstop			2:45(PM)															2:45(PM)
				10,Mar(Sun)			11,Mar(Mon)			12,Mar(Tue)			13,Mar(Wed)			14,Mar(Thu)			15,Mar(Fri)			16,Mar(Sat)			Total								10,Mar(Sun)			11,Mar(Mon)			12,Mar(Tue)			13,Mar(Wed)			14,Mar(Thu)			15,Mar(Fri)
				On	Off	Pass	On	Off	Pass	On	Off	Pass	On	Off	Pass	On	Off	Pass	On	Off	Pass	On	Off	Pass	On	Off	Pass						On	Off	Pass	On	Off	Pass	On	Off	Pass	On	Off	Pass	On	Off	Pass	On	Off
		Tokyonodai				0	7		7	4		4	6		6	4		4	4		4	1		1	26	0	26				Tokyonodai				0	8		8	7		7	6		6	10		10	9
		Jidoshagakkomae				0			7			4			6			4			4			1	0	0	26				Jidoshagakkomae				0			8			7			6			10
		Boeniriguchi				0		2	5		1	3		1	5		2	2	1	1	4			1	1	7	20				Boeniriguchi				0			8			7			6			10
		Shiomi10chome				0		2	3	1	2	2	2	2	5		1	1			4	1		2	4	7	17				Shiomi10chome				0	1	3	6		1	6			6		4	6		2
		Shiomi2chome				0		1	2		1	1		3	2		1	0	1		5			2	1	6	12				Shiomi2chome				0		1	5		2	4			6		2	4
		Shiomi3chome				0			2			1			2			0			5			2	0	0	12				Shiomi3chome				0			5		1	3		1	5		2	2		2
		Shiomi6chome				0		1	1			1			2			0		1	4			2	0	2	10				Shiomi6chome				0			5			3			5			2		1
		Shiomidanchichuo				0			1			1			2			0			4			2			10				Shiomidanchichuo				0			5			3			5			2
		Shiomi5chome				0			1			1			2			0			4										Shiomi5chome				0			5			3			5			2
		Asahigaokadanchi				0			1			1			2			0			4			2			10				Asahigaokadanchi				0			5			3			5			2
		Komaba5chome				0			1			1			2			0			4			2			10				Komaba5chome				0			5			3			5			2
		Shiomi4chome				0	1		2	1		2			2	1		1	1	1	4			2	4	1	13				Shiomi4chome				0			5	1		4	1		6			2
		Komabaminami3chome				0			2			2			2			1			4			2	0	0	13				Komabaminami3chome				0			5			4			6			2		1
		Komaba3chome				0		1	1			2			2			1		1	3			2	0	2	11				Komaba3chome				0		1	4		2	2		2	4			2		1
		Komaba1chome				0			1			2			2			1			3		1	1	0	1	10				Komaba1chome				0			4			2		1	3	1		3
		Katsuramachi3chome				0			1			2	1		3			1			3			1	1	0	11				Katsuramachi3chome				0		1	3			2			3			3	1
		Daimachi3chome				0	1		2			2			3			1			3			1	1	0	12				Daimachi3chome				0			3			2			3			3
		Nankomae				0	7		9			2			3			1			3			1	7	0	19				Nankomae				0			3			2			3			3
		Daimachi2chome				0			9			2			3			1			3			1	0	0	19				Daimachi2chome				0			3			2			3			3
		Daimachi1chome				0			9			2			3			1			3			1	0	0	19				Daimachi1chome				0			3			2			3			3
		Higashi5chome				0			9			2			3			1			3			1	0	0	19				Higashi5chome				0			3			2			3			3		1
		Higashi3chome				0			9		1	1		1	2		1	0			3			1	0	3	16				Higashi3chome				0		1	2			2		1	2			3
		Higashi1chome				0			9			1			2			0		1	2		1	0	0	2	14				Higashi1chome				0			2			2			2			3
		Nishi2chome				0		2	7			1		1	1			0		2	0			0	0	5	9				Nishi2chome				0			2		1	1		2	0			3
		Busterminal				0		7	0		1	0		1	0			0			0			0	0	9	0				Busterminal				0		2	0		1	0			0		3	0		2
		Moyoroiriguchi				0			0			0			0			0			0			0	0	0	0				Moyoroiriguchi				0			0			0			0			0
		Koseibyoinmae				0			0			0			0			0			0			0	0	0	0				Koseibyoinmae				0			0			0			0			0
		Okhotskgodochosha				0			0			0			0			0			0			0	0	0	0				Okhotskgodochosha				0			0			0			0			0
		Eco-center				0			0			0			0			0			0			0			0				Eco-center				0			0			0			0			0
		Nishi4chome				0			0			0			0			0			0			0			0				Nishi4chome				0			0			0			0			0
		Nishi7chome				0			0			0			0			0			0			0	0	0	0				Nishi7chome				0			0			0			0			0
		Abashiriekimae				0			0			0			0			0			0			0	0	0	0				Abashiriekimae				0			0			0			0			0
		Koyoiriguchi				0			0			0			0			0			0			0			0				Koyoiriguchi				0			0			0			0			0
		Koyobyoinmae				0			0			0			0			0			0			0			0				Koyobyoinmae				0			0			0			0			0
		Chuoshogakkomae				0			0			0			0			0			0			0			0				Chuoshogakkomae				0			0			0			0			0
		Koyodanchiminami				0			0			0			0			0			0			0			0				Koyodanchiminami				0			0			0			0			0
		Koyochuo				0			0			0			0			0			0			0			0				Koyochuo				0			0			0			0			0
		Total		0	0		16	16		6	6		9	9		5	5		7	7		2	2		45	45					Total		0	0		9	9		8	8		7	7		11	11		10	10
[truncated: 103 more columns]

## Sheet: From Station (Jun,2013)
	Busstop			7:40(AM)															7:40(AM)											Busstop			8:00(AM)															8:00(AM)
				21,Jun(Fri)			22,Jun(Sat)			23,Jun(Sun)			24,Jun(Mon)			25,Jun(Tue)			26,Jun(Wed)			27,Jun(Thu)			Total								21,Jun(Fri)			22,Jun(Sat)			23,Jun(Sun)			24,Jun(Mon)			25,Jun(Tue)			26,Jun(Wed)
				On	Off	Pass	On	Off	Pass	On	Off	Pass	On	Off	Pass	On	Off	Pass	On	Off	Pass	On	Off	Pass	On	Off	Pass						On	Off	Pass	On	Off	Pass	On	Off	Pass	On	Off	Pass	On	Off	Pass	On	Off
		Koyodoshokujutaku				0			0			0			0			0			0			0	0	0	0				Koyodoshokujutaku		8		8			0			0	8		8	9		9	6
		Koyodanchichuo				0			0			0			0			0			0			0	0	0	0				Koyodanchichuo				8			0			0			8			9
		Danchiapart				0			0			0			0			0			0			0	0	0	0				Danchiapart				8			0			0			8			9
		Chuoshogakko				0			0			0			0			0			0			0	0	0	0				Chuoshogakko				8			0			0			8	2		11	4
		Koyobyoinmae				0			0			0			0			0			0			0	0	0	0				Koyobyoinmae		2		10			0			0			8	3		14	2
		Koyoiriguchi				0			0			0			0			0			0			0	0	0	0				Koyoiriguchi		2	1	11			0			0	1	1	8	1	2	13	1
		Abashiriekimae				0			0			0			0			0			0			0	0	0	0				Abashiriekimae				11			0			0			8			13
		Nishi7chome		1		1			0			0	1		1	3		3	2		2	2		2	9	0	9				Nishi7chome				11			0			0			8			13
		Nishi4chome				1			0			0			1			3			2			2			9				Nishi4chome				11			0			0			8			13
		Echocenter				1			0			0			1			3			2			2			9				Echocenter				11			0			0			8			13
		Okhotskgodochosha				1			0			0	1		2	2		5			2			2	3	0	12				Okhotskgodochosha		4	7	8			0			0	3	6	5	2	8	7	3	6
		Koseibyoinmae				1			0			0			2	2		7			2			2	2	0	14				Koseibyoinmae		1		9			0			0			5	2		9	4
		Moyoroiriguchi				1	1		1			0	1		3	2		9	2		4	3		5	9	0	23				Moyoroiriguchi		3		12			0			0	2		7	2		11	1
		Busterminal				1			1			0			3			9			4			5	0	0	23				Busterminal				12			0			0	10		17			11
		Nishi2chome				1	1		2			0	1		4			9			4			5	2	0	25				Nishi2chome		1	1	12			0			0	2	1	18	1	1	11	1	1
		Higashi1chome		1		2			2			0	1		5	1		10			4			5	3	0	28				Higashi1chome				12			0			0			18			11
		Higashi3chome				2	1		3			0			5		1	9		1	3			5	1	2	27				Higashi3chome		2	1	13			0			0	2	1	19	1		12	1	2
		Higashi5chome		1		3			3			0	2		7	2		11	2		5	1		6	8	0	35				Higashi5chome				13			0			0			19			12
		Daimachi2chome			1	2	3		6			0		1	6		2	9		1	4	2	1	7	5	6	34				Daimachi2chome		9		22			0			0	6	3	22	7		19	3
		Nankomae				2	1		7			0			6		4	5			4	1		8	2	4	32				Nankomae		3	3	22			0			0	3	8	17	3	7	15	2	12
		Daimachi3chome				2	1		8			0			6			5			4			8	1	0	33				Daimachi3chome				22			0			0			17	1		16
		Katsuramachi3chome		1		3	1		9			0		1	5	2		7	2		6	2		10	8	1	40				Katsuramachi3chome		11		33			0			0	1		18	8		24	1
		Komaba1chome		1		4			9			0			5			7			6	1		11	2	0	42				Komaba1chome		2		35			0			0			18	9		33	5
		Komaba3chome		2		6	4		13			0	1		6	2		9	1		7	2		13	12	0	54				Komaba3chome		8		43			0			0	5		23	8		41	11
		Komabaminami3chome		1		7	1		14			0	1		7			9	1		8			13	4	0	58				Komabaminami3chome				43			0			0			23	2		43	1
		Shiomi4chome		3		10	5		19			0	3		10	1		10	2		10			13	14	0	72				Shiomi4chome		4		47			0			0			23	9		52	8
		Shiomi6chome		5		15	4		23			0	4	1	13	4		14	3		13	2		15	22	1	93				Shiomi6chome		8		55			0			0			23	3		55	5
		Shiomi3chome		3		18	3		26			0	35		48	3		17	4		17	1		16	49	0	142				Shiomi3chome		19		74			0			0			23	20		75	30
		Shiomi2chome		3		21	4		30			0	2		50	2		19	3		20	1		17	15	0	157				Shiomi2chome		16		90			0			0			23	16		91	15
		Shiomi10chome		4		25	8	1	37			0	7		57	8		27	2		22	2		19	31	1	187				Shiomi10chome				90			0			0	20		43	15	1	105	9
		Boeniriguchi		4		29	6		43			0	7		64	6		33	11		33	9		28	43	0	230				Boeniriguchi		21		111			0			0			43			105	4
		jidoshagakko		1		30			43			0			64			33			33			28	1	0	231				jidoshagakko				111			0			0			43			105
		Tokyonodai			30	0		43	0			0		64	0		33	0		33	0		28	0	0	231	0				Tokyonodai			111	0			0			0		43	0		105	0		96
		Total		31	31		44	44		0	0		67	67		40	40		35	35		29	29		246	246					Total		124	124		0	0		0	0		63	63		124	124		117	117
	Busstop			12:00(PM)															12:00(PM)											Busstop			1:45(PM)															1:45(PM)
				21,Jun(Fri)			22,Jun(Sat)			23,Jun(Sun)			24,Jun(Mon)			25,Jun(Tue)			26,Jun(Wed)			27,Jun(Thu)			Total								21,Jun(Fri)			22,Jun(Sat)			23,Jun(Sun)			24,Jun(Mon)			25,Jun(Tue)			26,Jun(Wed)
				On	Off	Pass	On	Off	Pass	On	Off	Pass	On	Off	Pass	On	Off	Pass	On	Off	Pass	On	Off	Pass	On	Off	Pass						On	Off	Pass	On	Off	Pass	On	Off	Pass	On	Off	Pass	On	Off	Pass	On	Off
		Koyodoshokujutaku				0			0			0			0			0			0			0	0	0	0				Koyodoshokujutaku				0			0			0			0			0
		Koyodanchichuo				0			0			0			0			0			0			0	0	0	0				Koyodanchichuo				0			0			0			0			0
		Danchiapart				0			0			0			0			0			0			0	0	0	0				Danchiapart				0			0			0			0			0
		Chuoshogakko				0			0			0			0			0			0			0	0	0	0				Chuoshogakko				0			0			0			0			0
		Koyobyoinmae				0			0			0			0			0			0			0	0	0	0				Koyobyoinmae				0			0			0			0			0
		Koyoiriguchi				0			0			0			0			0			0			0	0	0	0				Koyoiriguchi				0			0			0			0			0
		Abashiriekimae				0	2		2			0	6		6			0			0			0	8	0	8				Abashiriekimae		2		2	3		3			0			0	1		1	2
		Nishi7chome				0			2			0			6	1		1			0			0	1	0	9				Nishi7chome				2			3			0			0			1
		Nishi4chome				0			2			0			6			1			0			0			9				Nishi4chome				2			3			0			0			1
		Echocenter				0			2			0			6			1			0			0			9				Echocenter		1		3			3			0			0	2		3
		Okhotskgodochosha				0	1		3			0	2		8			1	1		1			0	4	0	13				Okhotskgodochosha				3			3			0			0			3
		Koseibyoinmae				0			3			0	2		10	1		2			1	1		1	4	0	17				Koseibyoinmae				3	1		4			0	1		1	1		4
		Moyoroiriguchi				0	1		4			0			10			2			1			1	1	0	18				Moyoroiriguchi				3			4			0			1			4
		Busterminal				0	4		8			0			10	3		5	1		2	1		2	9	0	27				Busterminal		1	2	2			4			0	1		2			4
		Nishi2chome		1		1			8			0	2		12	2		7	1		3	1		3	7	0	34				Nishi2chome				2			4			0	1		3			4
		Higashi1chome				1			8			0			12		1	6			3	1		4	1	1	34				Higashi1chome				2			4			0			3		1	3		1
		Higashi3chome		1		2			8			0	1		13	1		7	1		4			4	4	0	38				Higashi3chome		1		3			4			0			3	1		4	1
		Higashi5chome				2	2		10			0			13			7	1		5			4	3	0	41				Higashi5chome		1		4			4			0			3			4
		Daimachi2chome		1		3	3		13			0	2	1	14	2		9	1		6	2		6	11	1	51				Daimachi2chome		1	1	4			4			0			3	2		6	1
		Nankomae				3			13			0		9	5	1		10	1		7			6	2	9	44				Nankomae				4	1	1	4			0			3			6
		Daimachi3chome		1		4		1	12			0			5	2		12			7			6	3	1	46				Daimachi3chome				4			4			0	2		5			6
		Katsuramachi3chome		4		8			12			0	1		6	3	1	14	4		11	3		9	15	1	60				Katsuramachi3chome				4			4			0	2		7	2	1	7	2
		Komaba1chome		2		10	2		14			0	1		7			14			11	1		10	6	0	66				Komaba1chome			1	3			4			0			7			7	2
		Komaba3chome		5		15	2	1	15			0	4		11	11	1	24	5		16	7		17	34	2	98				Komaba3chome		2	1	4	1		5			0	6		13	2	1	8	5
		Komabaminami3chome		1		16			15			0	1		12			24			16	2		19	4	0	102				Komabaminami3chome				4			5			0	1	1	13			8
		Shiomi4chome		1		17	1	3	13			0		1	11	2		26	2		18	2		21	8	4	106				Shiomi4chome		1		5		2	3			0	1		14	4	1	11	3
		Shiomi6chome			2	15	1		14			0	3		14	3	1	28	1	1	18	2	2	21	10	6	110				Shiomi6chome		2		7	2	1	4			0	1		15			11	3
		Shiomi3chome		6		21	1		15			0	6		20	8		36	5	1	22	16	2	35	42	3	149				Shiomi3chome		1		8			4			0	6		21			11	3	2
		Shiomi2chome		3		24	2		17			0	2		22	8	1	43	6		28	11		46	32	1	180				Shiomi2chome		2		10	3		7			0	8		29	2		13	2
		Shiomi10chome		4		28	1	1	17			0	9	1	30	11	2	52	8		36	20		66	53	4	229				Shiomi10chome		3		13			7			0	11		40	5	2	16	12
		Boeniriguchi		5		33	1		18			0			30	4		56	2	1	37	2		68	14	1	242				Boeniriguchi		4		17			7			0	2		42			16	2
		jidoshagakko				33			18			0			30			56			37			68	0	0	242				jidoshagakko				17			7			0			42			16		1
		Tokyonodai			33	0		18	0			0		30	0		56	0		37	0		68	0	0	242	0				Tokyonodai			17	0		7	0			0		42	0		16	0		34
		Total		35	35		24	24		0	0		42	42		63	63		40	40		72	72		276	276					Total		22	22		11	11		0	0		43	43		22	22		38	38
[truncated: 103 more columns]

## Sheet: From Komaba 8 (Jun,2013)
	Busstop			8:09(AM)															8:09(AM)
				21,Jun(Fri)			22,Jun(Sat)			23,Jun(Sun)			24,Jun(Mon)			25,Jun(Tue)			26,Jun(Wed)			27,Jun(Thu)			Total
				On	Off	Pass	On	Off	Pass	On	Off	Pass	On	Off	Pass	On	Off	Pass	On	Off	Pass	On	Off	Pass	On	Off	Pass
		Komaba8chome				0			0			0			0			0			0			0	0	0	0
		Komaba5chome		3		3			0			0	2		2	4		4	4		4			0	13	0	13
		Komaba3chome		8		11			0			0	7		9	11		15	6		10	3		3	35	0	48
		Komabaminami3chome				11			0			0			9	1		16	1		11			3	2	0	50
		Shiomi4chome		2		13			0			0	3		12	3		19	2		13	2		5	12	0	62
		Shiomi6chome				13			0			0	1		13	1		20	2		15			5	4	0	66
		Shiomi3chome		5		18			0			0	8		21	4		24	5		20	3		8	25	0	91
		Shiomi2chome		2		20			0			0	3		24	3		27	1		21	1		9	10	0	101
		Shiomi10chome		18		38			0			0	6		30	12		39	11		32	11		20	58	0	159
		Boeniriguchi		7		45			0			0	4		34	4		43	1		33	1		21	17	0	176
		jidoshagakko				45			0			0			34			43			33			21	0	0	176
		Tokyonodai			45	0			0			0		34	0		43	0		33	0		21	0	0	176	0
		Total		45	45		0	0		0	0		34	34		43	43		33	33		21	21		176	176

## Sheet: To Station (Jun,2013)
	Busstop			8:15(AM)															8:15(AM)											Busstop			8:40(AM)															8:40(AM)
				21,Jun(Fri)			22,Jun(Sat)			23,Jun(Sun)			24,Jun(Mon)			25,Jun(Tue)			26,Jun(Wed)			27,Jun(Thu)			Total								21,Jun(Fri)			22,Jun(Sat)			23,Jun(Sun)			24,Jun(Mon)			25,Jun(Tue)			26,Jun(Wed)
				On	Off	Pass	On	Off	Pass	On	Off	Pass	On	Off	Pass	On	Off	Pass	On	Off	Pass	On	Off	Pass	On	Off	Pass						On	Off	Pass	On	Off	Pass	On	Off	Pass	On	Off	Pass	On	Off	Pass	On	Off
		Tokyonodai				0			0			0			0			0			0			0	0	0	0				Tokyonodai				0			0			0			0			0	1
		Jidoshagakkomae				0			0			0			0			0			0			0	0	0	0				Jidoshagakkomae				0			0			0			0			0
		Boeniriguchi		1		1	1		1			0	2		2			0	2		2	2		2	8	0	8				Boeniriguchi				0			0			0			0			0
		Shiomi10chome		2		3			1			0	1		3			0			2	1		3	4	0	12				Shiomi10chome				0			0			0			0			0
		Shiomi2chome		1		4			1			0			3			0	1		3	2		5	4	0	16				Shiomi2chome				0			0			0			0			0
		Shiomi3chome				4	1		2			0	1		4			0	1		4	1		6	4	0	20				Shiomi3chome				0			0			0			0			0
		Shiomi6chome				4			2			0			4			0			4			6	0	0	20				Shiomi6chome		2		2			0			0			0			0
		Shiomidanchichuo				4			2			0			4			0			4			6	0		20				Shiomidanchichuo				2			0			0			0			0
		Shiomi5chome				4			2			0			4			0			4			6			20				Shiomi5chome				2			0			0			0			0
		Asahigaokadanchi				4			2			0			4			0			4			6			20				Asahigaokadanchi				2			0			0			0			0
		Komaba5chome				4			2			0			4			0			4			6			20				Komaba5chome				2			0			0			0			0
		Shiomi4chome		2		6	3		5			0	2		6	1		1	2		6	1		7	11	0	31				Shiomi4chome		1		3			0			0	1		1	1		1	1
		Komabaminami3chome		1		7			5			0			6			1	1		7			7	2	0	33				Komabaminami3chome				3			0			0			1			1		1
		Komaba3chome		1		8			5			0			6			1	1		8	1		8	3	0	36				Komaba3chome				3			0			0			1			1
		Komaba1chome				8			5			0			6	1		2	1		9	1		9	3	0	39				Komaba1chome				3			0			0			1			1
		Katsuramachi3chome				8			5			0			6			2	2		11			9	2	0	41				Katsuramachi3chome			1	2			0			0			1			1
		Daimachi3chome				8			5			0			6			2	2		13	5		14	7	0	48				Daimachi3chome				2			0			0	2		3			1
		Nankomae				8			5			0			6			2			13			14	0	0	48				Nankomae				2			0			0			3			1
		Daimachi2chome				8			5			0			6			2			13			14	0	0	48				Daimachi2chome				2			0			0			3			1
		Daimachi1chome				8			5			0			6			2			13			14	0	0	48				Daimachi1chome				2			0			0			3			1
		Higashi5chome			3	5		1	4			0		2	4			2		1	12		1	13	0	8	40				Higashi5chome				2			0			0			3			1
		Higashi3chome			1	4			4			0		2	2			2		4	8		4	9	0	11	29				Higashi3chome				2			0			0			3			1
		Higashi1chome				4			4			0		1	1			2		2	6		1	8	0	4	25				Higashi1chome				2			0			0			3			1
		Nishi2chome			1	3		2	2			0		1	0			2		1	5		3	5	0	8	17				Nishi2chome			1	1			0			0		1	2		1	0		1
		Busterminal				3		1	1			0			0			2			5			5	0	1	16				Busterminal				1			0			0			2			0
		Moyoroiriguchi			1	2			1			0			0			2		2	3			5	0	3	13				Moyoroiriguchi				1			0			0			2			0
		Koseibyoinmae			1	1			1			0			0			2		2	1		4	1	0	7	6				Koseibyoinmae				1			0			0		2	0			0
		Okhotskgodochosha				1			1			0			0			2			1			1	0	0	6				Okhotskgodochosha				1			0			0			0			0
		Echocenter				1			1			0			0			2			1			1			6				Echocenter				1			0			0			0			0
		Nishi4chome				1			1			0			0			2			1			1			6				Nishi4chome				1			0			0			0			0
		Nishi7chome				1			1			0			0			2			1			1	0	0	6				Nishi7chome				1			0			0			0			0
		Abashiriekimae			1	0		1	0			0			0		2	0		1	0		1	0	0	6	0				Abashiriekimae			1	0			0			0			0			0
		Koyoiriguchi				0			0			0			0			0			0			0			0				Koyoiriguchi				0			0			0			0			0
		Koyobyoinmae				0			0			0			0			0			0			0			0				Koyobyoinmae				0			0			0			0			0
		Chuoshogakkomae				0			0			0			0			0			0			0			0				Chuoshogakkomae				0			0			0			0			0
		Koyodanchiminami				0			0			0			0			0			0			0			0				Koyodanchiminami				0			0			0			0			0
		Koyochuo				0			0			0			0			0			0			0			0				Koyochuo				0			0			0			0			0
		Koyodoshokujutaku
		Total		8	8		5	5		0	0		6	6		2	2		13	13		14	14		48	48					Total		3	3		0	0		0	0		3	3		1	1		2	2
	Busstop			12:40(PM)															12:40(PM)											Busstop			2:45(PM)															2:45(PM)
				21,Jun(Fri)			22,Jun(Sat)			23,Jun(Sun)			24,Jun(Mon)			25,Jun(Tue)			26,Jun(Wed)			27,Jun(Thu)			Total								21,Jun(Fri)			22,Jun(Sat)			23,Jun(Sun)			24,Jun(Mon)			25,Jun(Tue)			26,Jun(Wed)
				On	Off	Pass	On	Off	Pass	On	Off	Pass	On	Off	Pass	On	Off	Pass	On	Off	Pass	On	Off	Pass	On	Off	Pass						On	Off	Pass	On	Off	Pass	On	Off	Pass	On	Off	Pass	On	Off	Pass	On	Off
		Tokyonodai		40		40	10		10			0	22		22	16		16	27		27	15		15	130	0	130				Tokyonodai		74		74	37		37			0	88		88	48		48	87
		Jidoshagakkomae				40			10			0			22			16			27			15	0	0	130				Jidoshagakkomae				74			37			0			88			48
		Boeniriguchi			2	38			10			0		3	19		2	14		3	24		4	11	0	14	116				Boeniriguchi			5	69		1	36			0		2	86		6	42		5
		Shiomi10chome			13	25		2	8			0		9	10		9	5		9	15		2	9	0	44	72				Shiomi10chome			20	49	1	8	29			0		32	54		16	26		28
		Shiomi2chome			3	22		1	7			0	1	3	8		2	3		4	11			9	1	13	60				Shiomi2chome			8	41		11	18			0		8	46		6	20		7
		Shiomi3chome			3	19	1	3	5			0			8			3		2	9		1	8	1	9	52				Shiomi3chome			10	31		12	6			0		14	32	1	2	19		9
		Shiomi6chome			1	18		1	4			0	1	3	6		2	1	1	2	8		2	6	2	11	43				Shiomi6chome			2	29		1	5			0		6	26		3	16	1	4
		Shiomidanchichuo				18			4			0			6			1			8			6			43				Shiomidanchichuo				29			5			0			26			16
		Shiomi5chome				18			4			0			6			1			8										Shiomi5chome				29			5			0			26			16
		Asahigaokadanchi				18			4			0			6			1			8			6			43				Asahigaokadanchi				29			5			0			26			16
		Komaba5chome				18			4			0			6			1			8			6			43				Komaba5chome				29			5			0			26			16
		Shiomi4chome			5	13			4			0		1	5			1		2	6		1	5	0	9	34				Shiomi4chome			1	28			5			0		6	20		1	15		8
		Komabaminami3chome				13			4			0			5			1			6			5	0	0	34				Komabaminami3chome			2	26			5			0			20		1	14
		Komaba3chome			11	2			4			0			5			1		3	3		1	4	0	15	19				Komaba3chome			11	15		1	4			0		8	12		1	13		12
		Komaba1chome			1	1		1	3			0	1	2	4			1		2	1			4	1	6	14				Komaba1chome			1	14			4			0		2	10		4	9		1
		Katsuramachi3chome			1	0		1	2			0			4			1			1	2	1	5	2	3	13				Katsuramachi3chome			6	8		1	3			0		1	9		4	5		1
		Daimachi3chome				0			2			0			4			1			1			5	0	0	13				Daimachi3chome			1	7			3			0		1	8		1	4		2
		Nankomae				0	2		4			0	1		5			1			1			5	3	0	16				Nankomae			4	3		1	2			0			8		1	3
		Daimachi2chome				0			4			0			5			1	1		2			5	1	0	17				Daimachi2chome			2	1	1	1	2			0			8			3		2
		Daimachi1chome				0			4			0			5	1		2			2			5	1	0	18				Daimachi1chome				1			2			0		2	6			3
		Higashi5chome				0			4			0		1	4			2			2			5	0	1	17				Higashi5chome				1		1	1			0		1	5			3		1
		Higashi3chome				0			4			0	1	1	4			2		1	1		2	3	1	4	14				Higashi3chome				1			1			0		1	4			3		1
		Higashi1chome				0			4			0			4			2			1		1	2	0	1	13				Higashi1chome				1			1			0			4		1	2		1
		Nishi2chome				0		3	1			0		2	2			2		1	0			2	0	6	7				Nishi2chome				1			1			0			4			2		2
		Busterminal				0		1	0			0		2	0		2	0			0		2	0	0	7	0				Busterminal			1	0		1	0			0		4	0		2	0		4
		Moyoroiriguchi				0			0			0			0			0			0			0	0	0	0				Moyoroiriguchi				0			0			0			0			0
		Koseibyoinmae				0			0			0			0			0			0			0	0	0	0				Koseibyoinmae				0			0			0			0			0
		Okhotskgodochosha				0			0			0			0			0			0			0	0	0	0				Okhotskgodochosha				0			0			0			0			0
		Echocenter				0			0			0			0			0			0			0			0				Echocenter				0			0			0			0			0
		Nishi4chome				0			0			0			0			0			0			0			0				Nishi4chome				0			0			0			0			0
		Nishi7chome				0			0			0			0			0			0			0	0	0	0				Nishi7chome				0			0			0			0			0
		Abashiriekimae				0			0			0			0			0			0			0	0	0	0				Abashiriekimae				0			0			0			0			0
		Koyoiriguchi				0			0			0			0			0			0			0			0				Koyoiriguchi				0			0			0			0			0
		Koyobyoinmae				0			0			0			0			0			0			0			0				Koyobyoinmae				0			0			0			0			0
		Chuoshogakkomae				0			0			0			0			0			0			0			0				Chuoshogakkomae				0			0			0			0			0
		Koyodanchiminami				0			0			0			0			0			0			0			0				Koyodanchiminami				0			0			0			0			0
		Koyochuo				0			0			0			0			0			0			0			0				Koyochuo				0			0			0			0			0
		Total		40	40		13	13		0	0		27	27		17	17		29	29		17	17		143	143					Total		74	74		39	39		0	0		88	88		49	49		88	88
[truncated: 103 more columns]

## Sheet: From Station (Sep,2013)
	Busstop			7:40(AM)															7:40(AM)											Busstop			8:00(AM)															8:00(AM)
				7,Sep(Sat)			8,Sep(Sun)			9,Sep(Mon)			10,Sep(Tue)			11,Sep(Wed)			12,Sep(Thu)			13,Sep(Fri)			Total								7,Sep(Sat)			8,Sep(Sun)			9,Sep(Mon)			10,Sep(Tue)			11,Sep(Wed)			12,Sep(Thu)
				On	Off	Pass	On	Off	Pass	On	Off	Pass	On	Off	Pass	On	Off	Pass	On	Off	Pass	On	Off	Pass	On	Off	Pass						On	Off	Pass	On	Off	Pass	On	Off	Pass	On	Off	Pass	On	Off	Pass	On	Off
		Koyodoshokujutaku				0			0			0			0			0			0			0	0	0	0				Koyodoshokujutaku				0			0	7		7	5		5	5		5	9
		Koyodanchichuo				0			0			0			0			0			0			0	0	0	0				Koyodanchichuo				0			0			7			5			5
		Danchiapart				0			0			0			0			0			0			0	0	0	0				Danchiapart				0			0			7			5			5
		Chuoshogakko				0			0			0			0			0			0			0	0	0	0				Chuoshogakko				0			0	1		8			5	1		6	1
		Koyobyoinmae				0			0			0			0			0			0			0	0	0	0				Koyobyoinmae				0			0	1		9			5	2		8	5
		Koyoiriguchi				0			0			0			0			0			0			0	0	0	0				Koyoiriguchi				0			0	1	1	9	1	1	5	1	2	7	2	5
		Abashiriekimae				0			0			0			0			0			0			0	0	0	0				Abashiriekimae				0			0			9			5			7
		Nishi7chome				0			0	3		3	1		1			0	1		1	1		1	6	0	6				Nishi7chome				0			0			9			5			7
		Nishi4chome				0			0			3			1			0			1			1			6				Nishi4chome				0			0			9			5			7
		Echocenter				0			0			3			1			0			1			1			6				Echocenter				0			0			9			5			7
		Okhotskgodochosha				0			0			3			1			0	1		2			1	1	0	7				Okhotskgodochosha				0			0	1	6	4		4	1	1	4	4	2	5
		Koseibyoinmae		1		1			0	1		4			1			0	2		4			1	4	0	11				Koseibyoinmae				0			0	1		5	1		2	2		6	2
		Moyoroiriguchi		1		2			0			4			1			0			4			1	1	0	12				Moyoroiriguchi				0			0	1		6	1		3	1		7	1
		Busterminal				2			0			4			1	1		1			4			1	1	0	13				Busterminal				0			0			6		1	2			7
		Nishi2chome				2			0			4			1			1			4			1	0	0	13				Nishi2chome				0			0		1	5			2		1	6		1
		Higashi1chome				2			0			4			1			1			4			1	0	0	13				Higashi1chome				0			0			5			2			6
		Higashi3chome				2			0			4			1			1			4			1	0	0	13				Higashi3chome				0			0			5	1	2	1			6
		Higashi5chome		1		3			0			4			1	1		2			4	1		2	3	0	16				Higashi5chome				0			0	1		6	1		2	1		7	2
		Daimachi2chome				3			0		2	2			1			2		1	3		1	1	0	4	12				Daimachi2chome				0			0			6	2		4			7
		Nankomae			1	2			0		2	0		1	0			2		3	0			1	0	7	5				Nankomae				0			0		6	0		4	0		6	1		7
		Daimachi3chome				2			0			0			0			2			0			1	0	0	5				Daimachi3chome				0			0			0			0			1
		Katsuramachi3chome		3		5			0	1		1			0			2	1		1			1	5	0	10				Katsuramachi3chome				0			0	2		2	2	1	1	2		3	1	5
		Komaba1chome				5			0			1			0			2	1		2	1		2	2	0	12				Komaba1chome				0			0	2		4	3		4	3		6	3
		Komaba3chome				5			0	3		4	2		2	1	1	2	2		4	3		5	11	1	22				Komaba3chome				0			0	5		9	5		9	10		16	2
		Komabaminami3chome				5			0	1		5	1		3	1		3	1		5	2		7	6	0	28				Komabaminami3chome				0			0	1		10	1		10	1		17
		Shiomi4chome		1		6			0			5			3			3	1		6	2		9	4	0	32				Shiomi4chome				0			0	3		13	4		14	4		21	4
		Shiomi6chome		2	1	7			0	1		6	2		5	2		5	1		7	3		12	11	1	42				Shiomi6chome				0			0	1		14			14	1		22
		Shiomi3chome				7			0	3	1	8	3	1	7	1	1	5		1	6	2	1	13	9	5	46				Shiomi3chome				0			0	3		17	5		19	12		34	5
		Shiomi2chome				7			0			8			7			5			6			13	0	0	46				Shiomi2chome				0			0	5		22	4		23	3		37	2
		Shiomi10chome		1		8			0	2		10	2		9	1		6	1		7	8		21	15	0	61				Shiomi10chome				0			0	4		26	7		30	5		42	8
		Boeniriguchi		2		10			0	2		12	5		14	3		9	2		9	4		25	18	0	79				Boeniriguchi				0			0			26	1		31	1		43	1
		jidoshagakko				10			0			12			14			9			9			25	0	0	79				jidoshagakko				0			0			26			31			43
		Tokyonodai			10	0			0		12	0		14	0		9	0		9	0		25	0	0	79	0				Tokyonodai				0			0		26	0		31	0		43	0		27
		Total		12	12		0	0		17	17		16	16		11	11		14	14		27	27		97	97					Total		0	0		0	0		40	40		44	44		56	56		50	50
	Busstop			12:00(PM)															12:00(PM)											Busstop			1:45(PM)															1:45(PM)
				7,Sep(Sat)			8,Sep(Sun)			9,Sep(Mon)			10,Sep(Tue)			11,Sep(Wed)			12,Sep(Thu)			13,Sep(Fri)			Total								7,Sep(Sat)			8,Sep(Sun)			9,Sep(Mon)			10,Sep(Tue)			11,Sep(Wed)			12,Sep(Thu)
				On	Off	Pass	On	Off	Pass	On	Off	Pass	On	Off	Pass	On	Off	Pass	On	Off	Pass	On	Off	Pass	On	Off	Pass						On	Off	Pass	On	Off	Pass	On	Off	Pass	On	Off	Pass	On	Off	Pass	On	Off
		Koyodoshokujutaku				0			0			0			0			0			0			0	0	0	0				Koyodoshokujutaku				0			0			0			0			0
		Koyodanchichuo				0			0			0			0			0			0			0	0	0	0				Koyodanchichuo				0			0			0			0			0
		Danchiapart				0			0			0			0			0			0			0	0	0	0				Danchiapart				0			0			0			0			0
		Chuoshogakko				0			0			0			0			0			0			0	0	0	0				Chuoshogakko				0			0			0			0			0
		Koyobyoinmae				0			0			0			0			0			0			0	0	0	0				Koyobyoinmae				0			0			0			0			0
		Koyoiriguchi				0			0			0			0			0			0			0	0	0	0				Koyoiriguchi				0			0			0			0			0
		Abashiriekimae				0			0			0			0	2		2			0	1		1	3	0	3				Abashiriekimae				0			0			0	1		1	1		1
		Nishi7chome				0			0			0			0			2			0			1	0	0	3				Nishi7chome				0			0			0			1			1
		Nishi4chome				0			0			0			0			2			0			1			3				Nishi4chome				0			0			0			1			1
		Echocenter				0			0			0			0			2			0			1			3				Echocenter		1		1			0			0	1		2	3		4	1
		Okhotskgodochosha		1		1			0			0	1		1			2	1		1			1	3	0	6				Okhotskgodochosha		1		2			0			0	1		3			4
		Koseibyoinmae				1			0	1		1			1			2	3		4			1	4	0	10				Koseibyoinmae				2			0			0			3			4
		Moyoroiriguchi				1			0			1			1			2			4			1	0	0	10				Moyoroiriguchi				2			0			0			3	1		5
		Busterminal				1			0	2		3			1	1		3	2	2	4			1	5	2	13				Busterminal		4		6			0			0	1		4		2	3
		Nishi2chome				1			0			3			1	1		4	2		6			1	3	0	16				Nishi2chome				6			0	1		1			4			3
		Higashi1chome				1			0	1		4	1		2			4	1		7			1	3	0	19				Higashi1chome				6			0			1			4		1	2
		Higashi3chome		2		3			0	2		6	1		3			4	2		9	5		6	12	0	31				Higashi3chome		8	1	13			0	4		5			4			2	2
		Higashi5chome				3			0			6			3			4			9			6	0	0	31				Higashi5chome				13			0			5	1		5	1		3
		Daimachi2chome				3			0			6			3	1		5	1		10	1	1	6	3	1	33				Daimachi2chome				13			0			5	1		6			3
		Nankomae			1	2			0	1		7	1		4	1		6			10	1		7	4	1	36				Nankomae				13			0			5			6			3
		Daimachi3chome			1	1			0		1	6		1	3		1	5		1	9			7	0	5	31				Daimachi3chome				13			0	2	1	6			6	1	1	3
		Katsuramachi3chome			1	0			0		1	5		1	2			5	3	1	11	2		9	5	4	32				Katsuramachi3chome				13			0			6	1		7	2		5	1
		Komaba1chome				0			0			5			2			5			11			9	0	0	32				Komaba1chome			2	11			0	3	1	8			7		1	4
		Komaba3chome				0			0			5			2	3	1	7		1	10	1		10	4	2	34				Komaba3chome		1		12			0			8			7	1		5
		Komabaminami3chome				0			0			5			2			7			10			10	0	0	34				Komabaminami3chome			2	10			0	3		11	1		8		2	3
		Shiomi4chome				0			0	1	2	4			2			7		1	9		2	8	1	5	30				Shiomi4chome				10			0	1	2	10	1	1	8			3	2
		Shiomi6chome				0			0	1	1	4			2	1	2	6		2	7	1	3	6	3	8	25				Shiomi6chome			2	8			0	1		11		1	7	1	1	3		1
		Shiomi3chome		1		1			0	1		5	1		3	4		10		2	5		1	5	7	3	29				Shiomi3chome		2	2	8			0			11	1		8	1		4	1	1
		Shiomi2chome				1			0	1		6			3	1		11		2	3			5	2	2	29				Shiomi2chome				8			0			11			8			4		1
		Shiomi10chome		1		2			0	1	1	6	1		4	2		13	2		5	3		8	10	1	38				Shiomi10chome			5	3			0	6	1	16	4		12	2		6	5	1
		Boeniriguchi				2			0	2		8			4	1		14			5	1		9	4	0	42				Boeniriguchi		1		4			0	3		19	2		14			6
		jidoshagakko				2			0			8			4			14			5			9	0	0	42				jidoshagakko				4			0			19			14			6
		Tokyonodai			2	0			0		8	0		4	0		14	0		5	0		9	0	0	42	0				Tokyonodai			4	0			0		19	0		14	0		6	0		8
		Total		5	5		0	0		14	14		6	6		18	18		17	17		16	16		76	76					Total		18	18		0	0		24	24		16	16		14	14		12	12
[truncated: 103 more columns]

## Sheet: From Komaba 8 (Sep,2013)
	Busstop			8:09(AM)															8:09(AM)
				7,Sep(Sat)			8,Sep(Sun)			9,Sep(Mon)			10,Sep(Tue)			11,Sep(Wed)			12,Sep(Thu)			13,Sep(Fri)			Total
				On	Off	Pass	On	Off	Pass	On	Off	Pass	On	Off	Pass	On	Off	Pass	On	Off	Pass	On	Off	Pass	On	Off	Pass
		Komaba8chome				0			0			0			0			0			0			0	0	0	0
		Komaba5chome				0			0			0			0			0			0			0	0	0	0
		Komaba3chome				0			0			0			0			0			0	6		6	6	0	6
		Komabaminami3chome				0			0			0			0			0			0	1		7	1	0	7
		Shiomi4chome				0			0			0			0			0			0	1		8	1	0	8
		Shiomi6chome				0			0			0			0			0			0	2		10	2	0	10
		Shiomi3chome				0			0			0			0			0			0			10	0	0	10
		Shiomi2chome				0			0			0			0			0			0	6		16	6	0	16
		Shiomi10chome				0			0			0			0			0			0	14		30	14	0	30
		Boeniriguchi				0			0			0			0			0			0	4		34	4	0	34
		jidoshagakko				0			0			0			0			0			0			34	0	0	34
		Tokyonodai				0			0			0			0			0			0		34	0	0	34	0
		Total		0	0		0	0		0	0		0	0		0	0		0	0		34	34		34	34

## Sheet: To Station (Sep,2013)
	Busstop			8:15(AM)															8:15(AM)											Busstop			8:40(AM)															8:40(AM)
				7,Sep(Sat)			8,Sep(Sun)			9,Sep(Mon)			10,Sep(Tue)			11,Sep(Wed)			12,Sep(Thu)			13,Sep(Fri)			Total								7,Sep(Sat)			8,Sep(Sun)			9,Sep(Mon)			10,Sep(Tue)			11,Sep(Wed)			12,Sep(Thu)
				On	Off	Pass	On	Off	Pass	On	Off	Pass	On	Off	Pass	On	Off	Pass	On	Off	Pass	On	Off	Pass	On	Off	Pass						On	Off	Pass	On	Off	Pass	On	Off	Pass	On	Off	Pass	On	Off	Pass	On	Off
		Tokyonodai				0			0			0			0			0			0			0	0	0	0				Tokyonodai				0			0			0			0			0
		Jidoshagakkomae				0			0			0			0			0			0			0	0	0	0				Jidoshagakkomae				0			0			0			0			0
		Boeniriguchi				0			0	1		1	2		2	2		2	2		2	2		2	9	0	9				Boeniriguchi				0			0			0			0	1		1
		Shiomi10chome		1		1			0	2		3			2	2		4			2			2	5	0	14				Shiomi10chome				0			0			0			0			1
		Shiomi2chome				1			0	1		4	1		3	3		7	1		3	1		3	7	0	21				Shiomi2chome				0			0	1		1			0	1		2
		Shiomi3chome		1		2			0			4			3			7			3			3	1	0	22				Shiomi3chome				0			0			1			0	1		3
		Shiomi6chome				2			0			4	1		4			7	1		4	3		6	5	0	27				Shiomi6chome				0			0			1			0	1		4
		Shiomidanchichuo				2			0			4			4			7			4			6	0		27				Shiomidanchichuo				0			0			1			0			4
		Shiomi5chome				2			0			4			4			7			4			6			27				Shiomi5chome				0			0			1			0			4
		Asahigaokadanchi				2			0			4			4			7			4			6			27				Asahigaokadanchi				0			0			1			0			4
		Komaba5chome				2			0			4			4			7			4			6			27				Komaba5chome				0			0			1			0			4
		Shiomi4chome		2		4			0	2		6	2		6	2		9	3		7	8		14	19	0	46				Shiomi4chome				0			0			1			0			4
		Komabaminami3chome				4			0			6			6	1		10			7	2		16	3	0	49				Komabaminami3chome				0			0			1			0			4
		Komaba3chome		1	1	4			0		1	5	1	1	6	1		11		1	6	1		17	4	4	49				Komaba3chome				0			0			1			0		1	3
		Komaba1chome		1		5			0	1		6			6	1		12			6			17	3	0	52				Komaba1chome				0			0			1			0			3
		Katsuramachi3chome				5			0			6			6			12	1		7			17	1	0	53				Katsuramachi3chome				0			0			1	2		2	1		4
		Daimachi3chome				5			0	2		8	2		8	2		14	4		11			17	10	0	63				Daimachi3chome				0			0			1			2			4
		Nankomae				5			0			8			8			14			11			17	0	0	63				Nankomae				0			0			1			2			4
		Daimachi2chome				5			0			8			8			14			11			17	0	0	63				Daimachi2chome				0			0			1			2			4
		Daimachi1chome				5			0			8			8			14			11			17	0	0	63				Daimachi1chome				0			0			1			2			4
		Higashi5chome				5			0			8		1	7		2	12		1	10		1	16	0	5	58				Higashi5chome				0			0			1			2			4
		Higashi3chome			1	4			0		4	4		3	4		5	7		4	6		4	12	0	21	37				Higashi3chome				0			0			1			2		3	1
		Higashi1chome				4			0		1	3			4	1		8			6		7	5	1	8	30				Higashi1chome				0			0			1			2			1
		Nishi2chome			2	2			0		1	2		1	3		2	6		1	5		1	4	0	8	22				Nishi2chome				0			0			1		1	1			1
		Busterminal				2			0			2			3			6			5		1	3	0	1	21				Busterminal				0			0			1			1			1	1
		Moyoroiriguchi				2			0			2		1	2		5	1		3	2		1	2	0	10	11				Moyoroiriguchi				0			0			1		1	0			1
		Koseibyoinmae				2			0		1	1			2			1		1	1		1	1	0	3	8				Koseibyoinmae				0			0			1			0		1	0
		Okhotskgodochosha				2			0			1			2			1			1			1	0	0	8				Okhotskgodochosha				0			0			1			0			0
		Echocenter				2			0			1			2			1			1			1			8				Echocenter				0			0			1			0			0
		Nishi4chome				2			0			1			2			1			1			1			8				Nishi4chome				0			0			1			0			0
		Nishi7chome				2			0			1			2			1			1			1	0	0	8				Nishi7chome				0			0			1			0			0
		Abashiriekimae			2	0			0		1	0		2	0		1	0		1	0		1	0	0	8	0				Abashiriekimae				0			0		1	0			0			0		1
		Koyoiriguchi				0			0			0			0			0			0			0			0				Koyoiriguchi				0			0			0			0			0
		Koyobyoinmae				0			0			0			0			0			0			0			0				Koyobyoinmae				0			0			0			0			0
		Chuoshogakkomae				0			0			0			0			0			0			0			0				Chuoshogakkomae				0			0			0			0			0
		Koyodanchiminami				0			0			0			0			0			0			0			0				Koyodanchiminami				0			0			0			0			0
		Koyochuo				0			0			0			0			0			0			0			0				Koyochuo				0			0			0			0			0
		Koyodoshokujutaku																													Koyodoshokujutaku
		Total		6	6		0	0		9	9		9	9		15	15		12	12		17	17		68	68					Total		0	0		0	0		1	1		2	2		5	5		1	1
	Busstop			12:40(PM)															12:40(PM)											Busstop			2:45(PM)															2:45(PM)
				7,Sep(Sat)			8,Sep(Sun)			9,Sep(Mon)			10,Sep(Tue)			11,Sep(Wed)			12,Sep(Thu)			13,Sep(Fri)			Total								7,Sep(Sat)			8,Sep(Sun)			9,Sep(Mon)			10,Sep(Tue)			11,Sep(Wed)			12,Sep(Thu)
				On	Off	Pass	On	Off	Pass	On	Off	Pass	On	Off	Pass	On	Off	Pass	On	Off	Pass	On	Off	Pass	On	Off	Pass						On	Off	Pass	On	Off	Pass	On	Off	Pass	On	Off	Pass	On	Off	Pass	On	Off
		Tokyonodai		6		6			0	7		7	10		10	10		10	10		10	3		3	46	0	46				Tokyonodai		16		16			0	9		9	7		7	17		17	12
		Jidoshagakkomae				6			0			7			10			10			10			3	0	0	46				Jidoshagakkomae				16			0			9			7			17
		Boeniriguchi			1	5			0		3	4		2	8			10		3	7		1	2	0	10	36				Boeniriguchi			5	11			0		2	7			7		3	14		1
		Shiomi10chome			2	3			0		4	0			8		3	7		2	5			2	0	11	25				Shiomi10chome			6	5			0		2	5		2	5			14		3
		Shiomi2chome				3			0			0		1	7			7			5			2	0	1	24				Shiomi2chome			1	4			0		1	4		1	4		1	13		1
		Shiomi3chome				3			0			0		2	5		5	2		2	3			2	0	9	15				Shiomi3chome			1	3			0		1	3			4		3	10		4
		Shiomi6chome			1	2			0			0		1	4		1	1		2	1			2	0	5	10				Shiomi6chome				3			0			3		1	3			10
		Shiomidanchichuo				2			0			0			4			1			1			2			10				Shiomidanchichuo				3			0			3			3			10
		Shiomi5chome				2			0			0			4			1			1										Shiomi5chome				3			0			3			3			10
		Asahigaokadanchi				2			0			0			4			1			1			2			10				Asahigaokadanchi				3			0			3			3			10
		Komaba5chome				2			0			0			4			1			1			2			10				Komaba5chome				3			0			3			3			10
		Shiomi4chome				2			0			0		3	1		1	0			1			2	0	4	6				Shiomi4chome			1	2			0		1	2			3		2	8
		Komabaminami3chome				2			0			0			1	1		1	1		2			2	2	0	8				Komabaminami3chome				2			0			2			3			8
		Komaba3chome				2			0			0			1			1			2		1	1	0	1	7				Komaba3chome			2	0			0		1	1		1	2		2	6		1
		Komaba1chome				2			0			0		1	0			1			2			1	0	1	6				Komaba1chome				0			0			1			2			6		1
		Katsuramachi3chome			2	0			0			0			0			1	2		4			1	2	2	6				Katsuramachi3chome				0			0			1			2			6
		Daimachi3chome				0			0	1		1			0			1			4			1	1	0	7				Daimachi3chome				0			0			1			2			6
		Nankomae		1		1			0			1			0			1	1		5			1	2	0	9				Nankomae				0			0			1			2		1	5
		Daimachi2chome				1			0			1			0			1			5			1	0	0	9				Daimachi2chome				0			0			1			2		3	2
		Daimachi1chome				1			0			1			0			1			5			1	0	0	9				Daimachi1chome				0			0			1			2			2
		Higashi5chome				1			0			1			0			1			5			1	0	0	9				Higashi5chome				0			0			1			2			2
		Higashi3chome				1			0			1			0		1	0			5		1	0	0	2	7				Higashi3chome				0			0			1			2			2
		Higashi1chome				1			0		1	0			0			0			5			0	0	1	6				Higashi1chome				0			0			1			2			2
		Nishi2chome			1	0			0			0			0			0		4	1			0	0	5	1				Nishi2chome				0			0			1			2		2	0
		Busterminal				0			0			0			0			0		1	0			0	0	1	0				Busterminal				0			0		1	0		2	0			0		1
		Moyoroiriguchi				0			0			0			0			0			0			0	0	0	0				Moyoroiriguchi				0			0			0			0			0
		Koseibyoinmae				0			0			0			0			0			0			0	0	0	0				Koseibyoinmae				0			0			0			0			0
		Okhotskgodochosha				0			0			0			0			0			0			0	0	0	0				Okhotskgodochosha				0			0			0			0			0
		Echocenter				0			0			0			0			0			0			0			0				Echocenter				0			0			0			0			0
		Nishi4chome				0			0			0			0			0			0			0			0				Nishi4chome				0			0			0			0			0
		Nishi7chome				0			0			0			0			0			0			0	0	0	0				Nishi7chome				0			0			0			0			0
		Abashiriekimae				0			0			0			0			0			0			0	0	0	0				Abashiriekimae				0			0			0			0			0
		Koyoiriguchi				0			0			0			0			0			0			0			0				Koyoiriguchi				0			0			0			0			0
		Koyobyoinmae				0			0			0			0			0			0			0			0				Koyobyoinmae				0			0			0			0			0
		Chuoshogakkomae				0			0			0			0			0			0			0			0				Chuoshogakkomae				0			0			0			0			0
		Koyodanchiminami				0			0			0			0			0			0			0			0				Koyodanchiminami				0			0			0			0			0
		Koyochuo				0			0			0			0			0			0			0			0				Koyochuo				0			0			0			0			0
		Total		7	7		0	0		8	8		10	10		11	11		14	14		3	3		53	53					Total		16	16		0	0		9	9		7	7		17	17		12	12
[truncated: 103 more columns]

## Sheet: From Station (Feb,2014)
	Busstop			7:40(AM)															7:40(AM)											Busstop			8:00(AM)															8:00(AM)
				22,Feb(Sat)			23,Feb(Sun)			24,Feb(Mon)			25,Feb(Tue)			26,Feb(Wed)			27,Feb(Thu)			28,Feb(Fri)			Total								22,Feb(Sat)			23,Feb(Sun)			24,Feb(Mon)			25,Feb(Tue)			26,Feb(Wed)			27,Feb(Thu)
				On	Off	Pass	On	Off	Pass	On	Off	Pass	On	Off	Pass	On	Off	Pass	On	Off	Pass	On	Off	Pass	On	Off	Pass						On	Off	Pass	On	Off	Pass	On	Off	Pass	On	Off	Pass	On	Off	Pass	On	Off
		Koyodoshokujutaku				0			0			0			0			0			0			0	0	0	0				Koyodoshokujutaku				0			0	7		7	7		7	7		7	8
		Koyodanchichuo				0			0			0			0			0			0			0	0	0	0				Koyodanchichuo				0			0			7			7			7
		Danchiapart				0			0			0			0			0			0			0	0	0	0				Danchiapart				0			0			7			7			7
		Chuoshogakko				0			0			0			0			0			0			0	0	0	0				Chuoshogakko				0			0			7	1		8	1		8	2
		Koyobyoinmae				0			0			0			0			0			0			0	0	0	0				Koyobyoinmae				0			0	3		10	4		12	4		12	2
		Koyoiriguchi				0			0			0			0			0			0			0	0	0	0				Koyoiriguchi				0			0	1	2	9		3	9		4	8	1	4
		Abashiriekimae				0			0			0	1		1			0			0			0	1	0	1				Abashiriekimae				0			0			9			9			8
		Nishi7chome				0			0	2		2			1	4		4	4		4	1		1	11	0	12				Nishi7chome				0			0			9			9			8
		Nishi4chome				0			0			2			1			4			4			1			12				Nishi4chome				0			0			9			9			8
		Echocenter				0			0			2			1			4			4			1			12				Echocenter				0			0			9			9			8
		Okhotskgodochosha				0			0	1		3	1		2	1		5			4			1	3	0	15				Okhotskgodochosha				0			0	1	4	6	1	5	5		5	3		4
		Koseibyoinmae				0			0	1		4			2	2		7	3		7	2		3	8	0	23				Koseibyoinmae				0			0	3		9	2		7	2		5	2
		Moyoroiriguchi				0			0			4	2		4	1		8	1		8			3	4	0	27				Moyoroiriguchi				0			0			9			7			5
		Busterminal				0			0			4			4			8			8			3	0	0	27				Busterminal				0			0			9			7			5
		Nishi2chome				0			0			4			4			8			8			3	0	0	27				Nishi2chome				0			0			9			7			5
		Higashi1chome				0			0			4			4			8			8	1		4	1	0	28				Higashi1chome				0			0			9		1	6			5
		Higashi3chome				0			0			4			4			8			8			4	0	0	28				Higashi3chome				0			0		2	7	1		7	2		7	1
		Higashi5chome				0			0			4			4			8			8			4	0	0	28				Higashi5chome				0			0			7			7			7
		Daimachi2chome				0			0		2	2	1	1	4		2	6		3	5	1		5	2	8	22				Daimachi2chome				0			0	3	1	9			7	1		8	2
		Nankomae				0			0		2	0		1	3		4	2		4	1		2	3	0	13	9				Nankomae				0			0		5	4		5	2	1	5	4	1	6
		Daimachi3chome				0			0			0			3			2			1			3	0	0	9				Daimachi3chome				0			0			4			2			4
		Katsuramachi3chome		1		1			0	2		2	1	1	3			2		1	0	4		7	8	2	15				Katsuramachi3chome				0			0			4	1	1	2	2	2	4	1
		Komaba1chome				1			0			2			3			2			0	1		8	1	0	16				Komaba1chome				0			0			4			2	2		6
		Komaba3chome				1			0			2			3			2	1		1			8	1	0	17				Komaba3chome				0			0	1		5	1		3	1		7	1
		Komabaminami3chome				1			0	1		3	1		4	1		3	1		2	1		9	5	0	22				Komabaminami3chome				0			0			5		1	2			7		1
		Shiomi4chome				1			0			3	1		5			3			2			9	1	0	23				Shiomi4chome				0			0	1		6	1		3			7	2
		Shiomi6chome		1		2			0	1		4	1		6			3	1		3	1		10	5	0	28				Shiomi6chome				0			0			6			3			7
		Shiomi3chome		1		3			0	2	1	5	2	1	7	1	1	3	1	1	3	1	1	10	8	5	31				Shiomi3chome				0			0	1	1	6			3		1	6	1	1
		Shiomi2chome				3			0	1		6	1		8			3	1		4	1		11	4	0	35				Shiomi2chome				0			0	1		7	2		5	1	1	6	1
		Shiomi10chome		2		5			0	2		8	2		10	1		4			4	1		12	8	0	43				Shiomi10chome				0			0	3		10			5	2		8	2
		Boeniriguchi		2		7			0	4		12	3		13	1		5	2		6	1		13	13	0	56				Boeniriguchi				0			0			10			5	1		9
		jidoshagakko				7			0			12			13			5			6			13	0	0	56				jidoshagakko				0			0			10			5			9
		Tokyonodai			7	0			0		12	0		13	0		5	0		6	0		13	0	0	56	0				Tokyonodai				0			0		10	0		5	0		9	0		11
		Total		7	7		0	0		17	17		17	17		12	12		15	15		16	16		84	84					Total		0	0		0	0		25	25		21	21		27	27		27	27
	Busstop			12:00(PM)															12:00(PM)											Busstop			1:45(PM)															1:45(PM)
				22,Feb(Sat)			23,Feb(Sun)			24,Feb(Mon)			25,Feb(Tue)			26,Feb(Wed)			27,Feb(Thu)			28,Feb(Fri)			Total								22,Feb(Sat)			23,Feb(Sun)			24,Feb(Mon)			25,Feb(Tue)			26,Feb(Wed)			27,Feb(Thu)
				On	Off	Pass	On	Off	Pass	On	Off	Pass	On	Off	Pass	On	Off	Pass	On	Off	Pass	On	Off	Pass	On	Off	Pass						On	Off	Pass	On	Off	Pass	On	Off	Pass	On	Off	Pass	On	Off	Pass	On	Off
		Koyodoshokujutaku				0			0			0			0			0			0			0	0	0	0				Koyodoshokujutaku				0			0			0			0			0
		Koyodanchichuo				0			0			0			0			0			0			0	0	0	0				Koyodanchichuo				0			0			0			0			0
		Danchiapart				0			0			0			0			0			0			0	0	0	0				Danchiapart				0			0			0			0			0
		Chuoshogakko				0			0			0			0			0			0			0	0	0	0				Chuoshogakko				0			0			0			0			0
		Koyobyoinmae				0			0			0			0			0			0			0	0	0	0				Koyobyoinmae				0			0			0			0			0
		Koyoiriguchi				0			0			0			0			0			0			0	0	0	0				Koyoiriguchi				0			0			0			0			0
		Abashiriekimae		1		1			0			0	1		1			0			0			0	2	0	2				Abashiriekimae				0			0			0			0	1		1
		Nishi7chome				1			0			0			1			0	2		2	1		1	3	0	5				Nishi7chome				0			0			0			0			1
		Nishi4chome				1			0			0			1			0			2			1			5				Nishi4chome				0			0			0			0			1
		Echocenter				1			0			0			1			0			2			1			5				Echocenter				0			0			0	2		2	1		2	1
		Okhotskgodochosha				1			0	1		1			1	2		2	1		3			1	4	0	9				Okhotskgodochosha				0			0			0			2			2
		Koseibyoinmae				1			0			1			1	2		4	1		4			1	3	0	12				Koseibyoinmae		1		1			0			0	1		3			2
		Moyoroiriguchi				1			0			1			1			4			4			1	0	0	12				Moyoroiriguchi				1			0			0			3			2	1
		Busterminal				1			0			1			1		1	3		1	3	2		3	2	2	12				Busterminal		1		2			0	2		2			3			2	2
		Nishi2chome		1		2			0	2		3			1		1	2	1	2	2			3	4	3	13				Nishi2chome				2			0	1		3			3	1		3
		Higashi1chome				2			0	1		4			1			2			2			3	1	0	14				Higashi1chome				2			0	1		4			3		1	2
		Higashi3chome				2			0		1	3	1		2	3		5	1		3		1	2	5	2	17				Higashi3chome		3	1	4			0	1		5		2	1	1		3	3	1
		Higashi5chome		1		3			0			3			2			5			3			2	1	0	18				Higashi5chome				4			0			5			1			3
		Daimachi2chome		1		4			0			3			2			5	3		6			2	4	0	22				Daimachi2chome		1		5			0	1		6	1		2			3
		Nankomae				4			0			3			2			5		2	4			2	0	2	20				Nankomae				5			0			6	1		3			3
		Daimachi3chome		2		6			0			3			2	1		6	1		5			2	4	0	24				Daimachi3chome				5			0			6			3			3
		Katsuramachi3chome		1	2	5			0	1		4			2			6			5	1		3	3	2	25				Katsuramachi3chome			2	3			0			6			3			3	1	2
		Komaba1chome				5			0		1	3			2			6			5	1		4	1	1	25				Komaba1chome				3			0			6			3			3	1
		Komaba3chome		1	1	5			0	1		4	1		3		1	5			5		1	3	3	3	25				Komaba3chome				3			0	1		7	1	1	3		1	2
		Komabaminami3chome				5			0	1	1	4	1	2	2	1	1	5	1		6	1		4	5	4	26				Komabaminami3chome				3			0		1	6			3			2
		Shiomi4chome				5			0			4	1		3			5	1		7	1		5	3	0	29				Shiomi4chome			1	2			0			6		1	2	1	1	2
		Shiomi6chome				5			0			4			3		1	4		1	6	1	1	5	1	3	27				Shiomi6chome				2			0			6	1		3	1		3
		Shiomi3chome		2		7			0	2	1	5	2		5	2	1	5	2	1	7	1		6	11	3	35				Shiomi3chome				2			0			6	1		4			3	1	1
		Shiomi2chome		1		8			0	3		8			5			5	1		8	2		8	7	0	42				Shiomi2chome		2		4			0	2	2	6			4			3
		Shiomi10chome		3		11			0	2		10	3		8	2	1	6	3		11	5		13	18	1	59				Shiomi10chome		1	1	4			0	4		10	2		6	1		4	1	1
		Boeniriguchi				11			0	1		11	2		10			6	2		13	3		16	8	0	67				Boeniriguchi				4			0		1	9	1		7	1		5
		jidoshagakko				11			0			11			10			6			13			16	0	0	67				jidoshagakko				4			0			9			7			5
		Tokyonodai			11	0			0		11	0		10	0		6	0		13	0		16	0	0	67	0				Tokyonodai			4	0			0		9	0		7	0		5	0		6
		Total		14	14		0	0		15	15		12	12		13	13		20	20		19	19		93	93					Total		9	9		0	0		13	13		11	11		8	8		11	11
[truncated: 103 more columns]

[truncated: 23 more sheets: To Station (Feb,2014), From Station (Jun,2014), To Station (Jun,2014), From Station (Mar,2015), To Station (Mar,2015), From Station (Jun,2015), To Station (Jun,2015), From Station (Sep,2015), To Station (Sep,2015), From Station (Feb,2016), To Station (Feb,2016), From Station (Jun,2016), To Station (Jun,2016), From Station (Sep,2016), To Station (Sep,2016), From Station (Feb,2017), To Station (Feb,2017), From Station (Jun,2017), To Station (Jun,2017), From Station (Sep,2017) …]
